# Supplementary material for: scGCN is a graph convolutional networks algorithm for knowledge transfer in single cell omics
Source: Nat Commun. 2021 Jun 22;12:3826. doi: 10.1038/s41467-021-24172-y (PMC8219725; doi:10.1038/s41467-021-24172-y)
Supplement: Supplementary file 4 — Source Data [file 41467_2021_24172_MOESM4_ESM.xlsx]

## Sheet: Fig. 2
Fig. 2a								Fig. 2b
	Data	scGCN	Seurat v3	Conos	scmap	CHETAH			true label	method	predicted label	proportion	method	predicted label	proportion	method	predicted label	proportion	method	predicted label	proportion	method	predicted label	proportion
	GSE98638	0.879	0.849	0.86261	0.841096	0.80471			CD14+ Monocyte	scGCN	CD14+ Monocyte	0.988	Seurat v3	CD14+ Monocyte	0.987	Conos	CD14+ Monocyte	0.982	scmap	CD14+ Monocyte	0.735	CHETAH	CD14+ Monocyte	0.987
	GSE99254	0.847	0.77	0.802078	0.691244	0.696602			CD14+ Monocyte	scGCN	CD34+	0.002	Seurat v3	CD34+	0.001	Conos	CD34+	0.01	scmap	CD34+	0.009	CHETAH	CD4+/CD25 T Reg	0.004
	GSE72056	0.992	0.988	0.988027	0.79646	0.949506			CD14+ Monocyte	scGCN	CD4+ T Helper2	0.001	Seurat v3	CD4+ T Helper2	0.001	Conos	CD4+/CD25 T Reg	0.003	scmap	CD4+ T Helper2	0.001	CHETAH	CD8+/CD45RA+ Naive Cytotoxic	0.001
	GSE118389	0.971	0.964	0.93895	0.9506	0.86535			CD14+ Monocyte	scGCN	CD4+/CD25 T Reg	0.009	Seurat v3	CD4+/CD25 T Reg	0.007	Conos	CD4+/CD45RO+ Memory	0.002	scmap	CD4+/CD25 T Reg	0.005	CHETAH	unassigned	0.008
	GSE108989	0.856	0.807	0.526986	0.770853	0.699752			CD14+ Monocyte	scGCN	CD19+ B	0	Seurat v3	CD56+ NK	0.002	Conos	CD8+ Cytotoxic T	0.002	scmap	CD56+ NK	0.002	CHETAH	CD19+ B	0
	SRP073767	0.899	0.789	0.7759	0.7189	0.6255			CD14+ Monocyte	scGCN	CD4+/CD45RA+/CD25- Naive T	0	Seurat v3	CD8+ Cytotoxic T	0.001	Conos	CD8+/CD45RA+ Naive Cytotoxic	0.001	scmap	unassigned	0.248	CHETAH	CD34+	0
	GSM3271044	0.88	0.84	0.8963	0.841	0.666415			CD14+ Monocyte	scGCN	CD4+/CD45RO+ Memory	0	Seurat v3	CD8+/CD45RA+ Naive Cytotoxic	0.001	Conos	CD19+ B	0	scmap	CD19+ B	0	CHETAH	CD4+ T Helper2	0
	GSM3271045	0.83	0.79	0.74983	NA	0.635377			CD14+ Monocyte	scGCN	CD56+ NK	0	Seurat v3	CD19+ B	0	Conos	CD4+ T Helper2	0	scmap	CD4+/CD45RA+/CD25- Naive T	0	CHETAH	CD4+/CD45RA+/CD25- Naive T	0
	phs001790	0.973	0.964611	0.87208	0.885246	0.901222			CD14+ Monocyte	scGCN	CD8+ Cytotoxic T	0	Seurat v3	CD4+/CD45RA+/CD25- Naive T	0	Conos	CD4+/CD45RA+/CD25- Naive T	0	scmap	CD4+/CD45RO+ Memory	0	CHETAH	CD4+/CD45RO+ Memory	0
	GSE115746	0.972351	0.971232	0.890373	0.928878	0.864439			CD14+ Monocyte	scGCN	CD8+/CD45RA+ Naive Cytotoxic	0	Seurat v3	CD4+/CD45RO+ Memory	0	Conos	CD56+ NK	0	scmap	CD8+ Cytotoxic T	0	CHETAH	CD56+ NK	0
									CD14+ Monocyte	scGCN	unassigned	0	Seurat v3	unassigned	0	Conos	unassigned	0	scmap	CD8+/CD45RA+ Naive Cytotoxic	0	CHETAH	CD8+ Cytotoxic T	0
									CD19+ B	scGCN	CD19+ B	0.998	Seurat v3	CD19+ B	0.999	Conos	CD19+ B	0.98	scmap	CD19+ B	0.999	CHETAH	CD14+ Monocyte	0.001
									CD19+ B	scGCN	CD34+	0.001	Seurat v3	CD4+/CD45RA+/CD25- Naive T	0.001	Conos	CD34+	0.019	scmap	unassigned	0.001	CHETAH	CD19+ B	0.966
									CD19+ B	scGCN	CD4+/CD45RO+ Memory	0.001	Seurat v3	CD14+ Monocyte	0	Conos	CD4+/CD45RO+ Memory	0.001	scmap	CD14+ Monocyte	0	CHETAH	CD34+	0.002
									CD19+ B	scGCN	CD14+ Monocyte	0	Seurat v3	CD34+	0	Conos	CD14+ Monocyte	0	scmap	CD34+	0	CHETAH	unassigned	0.031
									CD19+ B	scGCN	CD4+ T Helper2	0	Seurat v3	CD4+ T Helper2	0	Conos	CD4+ T Helper2	0	scmap	CD4+ T Helper2	0	CHETAH	CD4+ T Helper2	0
									CD19+ B	scGCN	CD4+/CD25 T Reg	0	Seurat v3	CD4+/CD25 T Reg	0	Conos	CD4+/CD25 T Reg	0	scmap	CD4+/CD25 T Reg	0	CHETAH	CD4+/CD25 T Reg	0
									CD19+ B	scGCN	CD4+/CD45RA+/CD25- Naive T	0	Seurat v3	CD4+/CD45RO+ Memory	0	Conos	CD4+/CD45RA+/CD25- Naive T	0	scmap	CD4+/CD45RA+/CD25- Naive T	0	CHETAH	CD4+/CD45RA+/CD25- Naive T	0
									CD19+ B	scGCN	CD56+ NK	0	Seurat v3	CD56+ NK	0	Conos	CD56+ NK	0	scmap	CD4+/CD45RO+ Memory	0	CHETAH	CD4+/CD45RO+ Memory	0
									CD19+ B	scGCN	CD8+ Cytotoxic T	0	Seurat v3	CD8+ Cytotoxic T	0	Conos	CD8+ Cytotoxic T	0	scmap	CD56+ NK	0	CHETAH	CD56+ NK	0
									CD19+ B	scGCN	CD8+/CD45RA+ Naive Cytotoxic	0	Seurat v3	CD8+/CD45RA+ Naive Cytotoxic	0	Conos	CD8+/CD45RA+ Naive Cytotoxic	0	scmap	CD8+ Cytotoxic T	0	CHETAH	CD8+ Cytotoxic T	0
									CD19+ B	scGCN	unassigned	0	Seurat v3	unassigned	0	Conos	unassigned	0	scmap	CD8+/CD45RA+ Naive Cytotoxic	0	CHETAH	CD8+/CD45RA+ Naive Cytotoxic	0
									CD34+	scGCN	CD14+ Monocyte	0.004	Seurat v3	CD14+ Monocyte	0.012	Conos	CD14+ Monocyte	0.038	scmap	CD14+ Monocyte	0.065	CHETAH	CD14+ Monocyte	0.137
									CD34+	scGCN	CD19+ B	0.012	Seurat v3	CD19+ B	0.03	Conos	CD19+ B	0.014	scmap	CD19+ B	0.031	CHETAH	CD19+ B	0.032
									CD34+	scGCN	CD34+	0.978	Seurat v3	CD34+	0.953	Conos	CD34+	0.941	scmap	CD34+	0.883	CHETAH	CD34+	0.81
									CD34+	scGCN	CD8+ Cytotoxic T	0.005	Seurat v3	CD4+/CD45RO+ Memory	0.001	Conos	CD4+/CD45RA+/CD25- Naive T	0.002	scmap	CD8+ Cytotoxic T	0.002	CHETAH	CD4+/CD45RO+ Memory	0.001
									CD34+	scGCN	CD8+/CD45RA+ Naive Cytotoxic	0.001	Seurat v3	CD8+ Cytotoxic T	0.003	Conos	CD4+/CD45RO+ Memory	0.001	scmap	CD8+/CD45RA+ Naive Cytotoxic	0.002	CHETAH	CD56+ NK	0.001
									CD34+	scGCN	CD4+ T Helper2	0	Seurat v3	CD8+/CD45RA+ Naive Cytotoxic	0.001	Conos	CD8+ Cytotoxic T	0.002	scmap	unassigned	0.017	CHETAH	CD8+/CD45RA+ Naive Cytotoxic	0.002
									CD34+	scGCN	CD4+/CD25 T Reg	0	Seurat v3	CD4+ T Helper2	0	Conos	CD8+/CD45RA+ Naive Cytotoxic	0.002	scmap	CD4+ T Helper2	0	CHETAH	unassigned	0.017
									CD34+	scGCN	CD4+/CD45RA+/CD25- Naive T	0	Seurat v3	CD4+/CD25 T Reg	0	Conos	CD4+ T Helper2	0	scmap	CD4+/CD25 T Reg	0	CHETAH	CD4+ T Helper2	0
									CD34+	scGCN	CD4+/CD45RO+ Memory	0	Seurat v3	CD4+/CD45RA+/CD25- Naive T	0	Conos	CD4+/CD25 T Reg	0	scmap	CD4+/CD45RA+/CD25- Naive T	0	CHETAH	CD4+/CD25 T Reg	0
									CD34+	scGCN	CD56+ NK	0	Seurat v3	CD56+ NK	0	Conos	CD56+ NK	0	scmap	CD4+/CD45RO+ Memory	0	CHETAH	CD4+/CD45RA+/CD25- Naive T	0
									CD34+	scGCN	unassigned	0	Seurat v3	unassigned	0	Conos	unassigned	0	scmap	CD56+ NK	0	CHETAH	CD8+ Cytotoxic T	0
									CD4+ T Helper2	scGCN	CD4+ T Helper2	0.623	Seurat v3	CD34+	0.001	Conos	CD14+ Monocyte	0.002	scmap	CD4+ T Helper2	0.417	CHETAH	CD4+ T Helper2	0.233
									CD4+ T Helper2	scGCN	CD4+/CD25 T Reg	0.191	Seurat v3	CD4+ T Helper2	0.427	Conos	CD4+ T Helper2	0.342	scmap	CD4+/CD25 T Reg	0.162	CHETAH	CD4+/CD25 T Reg	0.16
									CD4+ T Helper2	scGCN	CD4+/CD45RA+/CD25- Naive T	0.184	Seurat v3	CD4+/CD25 T Reg	0.19	Conos	CD4+/CD25 T Reg	0.349	scmap	CD4+/CD45RA+/CD25- Naive T	0.271	CHETAH	CD4+/CD45RA+/CD25- Naive T	0.211
									CD4+ T Helper2	scGCN	CD4+/CD45RO+ Memory	0.001	Seurat v3	CD4+/CD45RA+/CD25- Naive T	0.345	Conos	CD4+/CD45RA+/CD25- Naive T	0.269	scmap	CD4+/CD45RO+ Memory	0.079	CHETAH	CD4+/CD45RO+ Memory	0.007
									CD4+ T Helper2	scGCN	CD8+/CD45RA+ Naive Cytotoxic	0.001	Seurat v3	CD4+/CD45RO+ Memory	0.033	Conos	CD4+/CD45RO+ Memory	0.03	scmap	CD56+ NK	0.001	CHETAH	CD56+ NK	0.001
									CD4+ T Helper2	scGCN	CD14+ Monocyte	0	Seurat v3	CD8+ Cytotoxic T	0.004	Conos	CD8+ Cytotoxic T	0.007	scmap	CD8+ Cytotoxic T	0.013	CHETAH	CD8+ Cytotoxic T	0.001
									CD4+ T Helper2	scGCN	CD19+ B	0	Seurat v3	CD14+ Monocyte	0	Conos	CD8+/CD45RA+ Naive Cytotoxic	0.001	scmap	CD8+/CD45RA+ Naive Cytotoxic	0.024	CHETAH	CD8+/CD45RA+ Naive Cytotoxic	0.012
									CD4+ T Helper2	scGCN	CD34+	0	Seurat v3	CD19+ B	0	Conos	CD19+ B	0	scmap	unassigned	0.033	CHETAH	unassigned	0.375
									CD4+ T Helper2	scGCN	CD56+ NK	0	Seurat v3	CD56+ NK	0	Conos	CD34+	0	scmap	CD14+ Monocyte	0	CHETAH	CD14+ Monocyte	0
									CD4+ T Helper2	scGCN	CD8+ Cytotoxic T	0	Seurat v3	CD8+/CD45RA+ Naive Cytotoxic	0	Conos	CD56+ NK	0	scmap	CD19+ B	0	CHETAH	CD19+ B	0
									CD4+ T Helper2	scGCN	unassigned	0	Seurat v3	unassigned	0	Conos	unassigned	0	scmap	CD34+	0	CHETAH	CD34+	0
									CD4+/CD25 T Reg	scGCN	CD4+ T Helper2	0.18	Seurat v3	CD34+	0.001	Conos	CD14+ Monocyte	0.01	scmap	CD4+ T Helper2	0.188	CHETAH	CD4+ T Helper2	0.053
									CD4+/CD25 T Reg	scGCN	CD4+/CD25 T Reg	0.738	Seurat v3	CD4+ T Helper2	0.259	Conos	CD4+ T Helper2	0.126	scmap	CD4+/CD25 T Reg	0.558	CHETAH	CD4+/CD25 T Reg	0.462
									CD4+/CD25 T Reg	scGCN	CD4+/CD45RA+/CD25- Naive T	0.078	Seurat v3	CD4+/CD25 T Reg	0.575	Conos	CD4+/CD25 T Reg	0.769	scmap	CD4+/CD45RA+/CD25- Naive T	0.107	CHETAH	CD4+/CD45RA+/CD25- Naive T	0.047
									CD4+/CD25 T Reg	scGCN	CD4+/CD45RO+ Memory	0.002	Seurat v3	CD4+/CD45RA+/CD25- Naive T	0.131	Conos	CD4+/CD45RA+/CD25- Naive T	0.067	scmap	CD4+/CD45RO+ Memory	0.068	CHETAH	CD4+/CD45RO+ Memory	0.01
									CD4+/CD25 T Reg	scGCN	CD8+ Cytotoxic T	0.001	Seurat v3	CD4+/CD45RO+ Memory	0.033	Conos	CD4+/CD45RO+ Memory	0.021	scmap	CD8+ Cytotoxic T	0.013	CHETAH	CD8+/CD45RA+ Naive Cytotoxic	0.005
									CD4+/CD25 T Reg	scGCN	CD8+/CD45RA+ Naive Cytotoxic	0.001	Seurat v3	CD8+ Cytotoxic T	0.001	Conos	CD8+ Cytotoxic T	0.006	scmap	CD8+/CD45RA+ Naive Cytotoxic	0.01	CHETAH	unassigned	0.423
									CD4+/CD25 T Reg	scGCN	CD14+ Monocyte	0	Seurat v3	CD14+ Monocyte	0	Conos	CD8+/CD45RA+ Naive Cytotoxic	0.001	scmap	unassigned	0.056	CHETAH	CD14+ Monocyte	0
									CD4+/CD25 T Reg	scGCN	CD19+ B	0	Seurat v3	CD19+ B	0	Conos	CD19+ B	0	scmap	CD14+ Monocyte	0	CHETAH	CD19+ B	0
									CD4+/CD25 T Reg	scGCN	CD34+	0	Seurat v3	CD56+ NK	0	Conos	CD34+	0	scmap	CD19+ B	0	CHETAH	CD34+	0
									CD4+/CD25 T Reg	scGCN	CD56+ NK	0	Seurat v3	CD8+/CD45RA+ Naive Cytotoxic	0	Conos	CD56+ NK	0	scmap	CD34+	0	CHETAH	CD56+ NK	0
									CD4+/CD25 T Reg	scGCN	unassigned	0	Seurat v3	unassigned	0	Conos	unassigned	0	scmap	CD56+ NK	0	CHETAH	CD8+ Cytotoxic T	0
									CD4+/CD45RA+/CD25- Naive T	scGCN	CD14+ Monocyte	0.001	Seurat v3	CD14+ Monocyte	0.002	Conos	CD14+ Monocyte	0.004	scmap	CD34+	0.002	CHETAH	CD34+	0.001
									CD4+/CD45RA+/CD25- Naive T	scGCN	CD4+ T Helper2	0.12	Seurat v3	CD34+	0.003	Conos	CD34+	0.002	scmap	CD4+ T Helper2	0.283	CHETAH	CD4+ T Helper2	0.21
									CD4+/CD45RA+/CD25- Naive T	scGCN	CD4+/CD25 T Reg	0.039	Seurat v3	CD4+ T Helper2	0.203	Conos	CD4+ T Helper2	0.268	scmap	CD4+/CD25 T Reg	0.022	CHETAH	CD4+/CD25 T Reg	0.016
									CD4+/CD45RA+/CD25- Naive T	scGCN	CD4+/CD45RA+/CD25- Naive T	0.837	Seurat v3	CD4+/CD25 T Reg	0.023	Conos	CD4+/CD25 T Reg	0.155	scmap	CD4+/CD45RA+/CD25- Naive T	0.566	CHETAH	CD4+/CD45RA+/CD25- Naive T	0.47
									CD4+/CD45RA+/CD25- Naive T	scGCN	CD8+/CD45RA+ Naive Cytotoxic	0.003	Seurat v3	CD4+/CD45RA+/CD25- Naive T	0.754	Conos	CD4+/CD45RA+/CD25- Naive T	0.559	scmap	CD4+/CD45RO+ Memory	0.009	CHETAH	CD4+/CD45RO+ Memory	0.005
									CD4+/CD45RA+/CD25- Naive T	scGCN	CD19+ B	0	Seurat v3	CD4+/CD45RO+ Memory	0.005	Conos	CD4+/CD45RO+ Memory	0.005	scmap	CD56+ NK	0.001	CHETAH	CD56+ NK	0.001
									CD4+/CD45RA+/CD25- Naive T	scGCN	CD34+	0	Seurat v3	CD56+ NK	0.001	Conos	CD56+ NK	0.001	scmap	CD8+ Cytotoxic T	0.008	CHETAH	CD8+/CD45RA+ Naive Cytotoxic	0.026
									CD4+/CD45RA+/CD25- Naive T	scGCN	CD4+/CD45RO+ Memory	0	Seurat v3	CD8+ Cytotoxic T	0.004	Conos	CD8+ Cytotoxic T	0.002	scmap	CD8+/CD45RA+ Naive Cytotoxic	0.058	CHETAH	unassigned	0.271
									CD4+/CD45RA+/CD25- Naive T	scGCN	CD56+ NK	0	Seurat v3	CD8+/CD45RA+ Naive Cytotoxic	0.005	Conos	CD8+/CD45RA+ Naive Cytotoxic	0.004	scmap	unassigned	0.051	CHETAH	CD14+ Monocyte	0
									CD4+/CD45RA+/CD25- Naive T	scGCN	CD8+ Cytotoxic T	0	Seurat v3	CD19+ B	0	Conos	CD19+ B	0	scmap	CD14+ Monocyte	0	CHETAH	CD19+ B	0
									CD4+/CD45RA+/CD25- Naive T	scGCN	unassigned	0	Seurat v3	unassigned	0	Conos	unassigned	0	scmap	CD19+ B	0	CHETAH	CD8+ Cytotoxic T	0
									CD4+/CD45RO+ Memory	scGCN	CD14+ Monocyte	0.001	Seurat v3	CD34+	0.002	Conos	CD14+ Monocyte	0.001	scmap	CD34+	0.002	CHETAH	CD34+	0.001
									CD4+/CD45RO+ Memory	scGCN	CD19+ B	0.001	Seurat v3	CD4+ T Helper2	0.018	Conos	CD34+	0.001	scmap	CD4+ T Helper2	0.008	CHETAH	CD4+ T Helper2	0.002
									CD4+/CD45RO+ Memory	scGCN	CD34+	0.002	Seurat v3	CD4+/CD25 T Reg	0.059	Conos	CD4+ T Helper2	0.031	scmap	CD4+/CD25 T Reg	0.016	CHETAH	CD4+/CD25 T Reg	0.026
									CD4+/CD45RO+ Memory	scGCN	CD4+/CD25 T Reg	0.002	Seurat v3	CD4+/CD45RA+/CD25- Naive T	0.015	Conos	CD4+/CD25 T Reg	0.095	scmap	CD4+/CD45RA+/CD25- Naive T	0.004	CHETAH	CD4+/CD45RA+/CD25- Naive T	0.006
									CD4+/CD45RO+ Memory	scGCN	CD4+/CD45RO+ Memory	0.961	Seurat v3	CD4+/CD45RO+ Memory	0.871	Conos	CD4+/CD45RA+/CD25- Naive T	0.007	scmap	CD4+/CD45RO+ Memory	0.752	CHETAH	CD4+/CD45RO+ Memory	0.626
									CD4+/CD45RO+ Memory	scGCN	CD8+ Cytotoxic T	0.022	Seurat v3	CD56+ NK	0.001	Conos	CD4+/CD45RO+ Memory	0.818	scmap	CD8+ Cytotoxic T	0.121	CHETAH	CD56+ NK	0.002
									CD4+/CD45RO+ Memory	scGCN	CD8+/CD45RA+ Naive Cytotoxic	0.011	Seurat v3	CD8+ Cytotoxic T	0.025	Conos	CD8+ Cytotoxic T	0.039	scmap	CD8+/CD45RA+ Naive Cytotoxic	0.047	CHETAH	CD8+ Cytotoxic T	0.048
									CD4+/CD45RO+ Memory	scGCN	CD4+ T Helper2	0	Seurat v3	CD8+/CD45RA+ Naive Cytotoxic	0.009	Conos	CD8+/CD45RA+ Naive Cytotoxic	0.008	scmap	unassigned	0.05	CHETAH	CD8+/CD45RA+ Naive Cytotoxic	0.025
									CD4+/CD45RO+ Memory	scGCN	CD4+/CD45RA+/CD25- Naive T	0	Seurat v3	CD14+ Monocyte	0	Conos	CD19+ B	0	scmap	CD14+ Monocyte	0	CHETAH	unassigned	0.264
									CD4+/CD45RO+ Memory	scGCN	CD56+ NK	0	Seurat v3	CD19+ B	0	Conos	CD56+ NK	0	scmap	CD19+ B	0	CHETAH	CD14+ Monocyte	0
									CD4+/CD45RO+ Memory	scGCN	unassigned	0	Seurat v3	unassigned	0	Conos	unassigned	0	scmap	CD56+ NK	0	CHETAH	CD19+ B	0
									CD56+ NK	scGCN	CD34+	0.001	Seurat v3	CD4+/CD45RO+ Memory	0.005	Conos	CD34+	0.002	scmap	CD34+	0.001	CHETAH	CD34+	0.001
									CD56+ NK	scGCN	CD4+/CD45RO+ Memory	0.003	Seurat v3	CD56+ NK	0.985	Conos	CD4+/CD45RO+ Memory	0.003	scmap	CD4+/CD45RO+ Memory	0.005	CHETAH	CD4+/CD45RO+ Memory	0.005
									CD56+ NK	scGCN	CD56+ NK	0.987	Seurat v3	CD8+ Cytotoxic T	0.009	Conos	CD56+ NK	0.989	scmap	CD56+ NK	0.984	CHETAH	CD56+ NK	0.982
									CD56+ NK	scGCN	CD8+ Cytotoxic T	0.009	Seurat v3	CD8+/CD45RA+ Naive Cytotoxic	0.001	Conos	CD8+ Cytotoxic T	0.006	scmap	CD8+ Cytotoxic T	0.005	CHETAH	CD8+ Cytotoxic T	0.001
									CD56+ NK	scGCN	CD14+ Monocyte	0	Seurat v3	CD14+ Monocyte	0	Conos	CD14+ Monocyte	0	scmap	unassigned	0.005	CHETAH	unassigned	0.011
									CD56+ NK	scGCN	CD19+ B	0	Seurat v3	CD19+ B	0	Conos	CD19+ B	0	scmap	CD14+ Monocyte	0	CHETAH	CD14+ Monocyte	0
									CD56+ NK	scGCN	CD4+ T Helper2	0	Seurat v3	CD34+	0	Conos	CD4+ T Helper2	0	scmap	CD19+ B	0	CHETAH	CD19+ B	0
									CD56+ NK	scGCN	CD4+/CD25 T Reg	0	Seurat v3	CD4+ T Helper2	0	Conos	CD4+/CD25 T Reg	0	scmap	CD4+ T Helper2	0	CHETAH	CD4+ T Helper2	0
									CD56+ NK	scGCN	CD4+/CD45RA+/CD25- Naive T	0	Seurat v3	CD4+/CD25 T Reg	0	Conos	CD4+/CD45RA+/CD25- Naive T	0	scmap	CD4+/CD25 T Reg	0	CHETAH	CD4+/CD25 T Reg	0
									CD56+ NK	scGCN	CD8+/CD45RA+ Naive Cytotoxic	0	Seurat v3	CD4+/CD45RA+/CD25- Naive T	0	Conos	CD8+/CD45RA+ Naive Cytotoxic	0	scmap	CD4+/CD45RA+/CD25- Naive T	0	CHETAH	CD4+/CD45RA+/CD25- Naive T	0
									CD56+ NK	scGCN	unassigned	0	Seurat v3	unassigned	0	Conos	unassigned	0	scmap	CD8+/CD45RA+ Naive Cytotoxic	0	CHETAH	CD8+/CD45RA+ Naive Cytotoxic	0
									CD8+ Cytotoxic T	scGCN	CD4+/CD25 T Reg	0.001	Seurat v3	CD4+ T Helper2	0.002	Conos	CD14+ Monocyte	0.004	scmap	CD4+ T Helper2	0.001	CHETAH	CD34+	0.001
									CD8+ Cytotoxic T	scGCN	CD4+/CD45RO+ Memory	0.023	Seurat v3	CD4+/CD25 T Reg	0.004	Conos	CD34+	0.001	scmap	CD4+/CD25 T Reg	0.004	CHETAH	CD4+/CD25 T Reg	0.008
									CD8+ Cytotoxic T	scGCN	CD56+ NK	0.003	Seurat v3	CD4+/CD45RA+/CD25- Naive T	0.005	Conos	CD4+ T Helper2	0.006	scmap	CD4+/CD45RA+/CD25- Naive T	0.006	CHETAH	CD4+/CD45RA+/CD25- Naive T	0.004
									CD8+ Cytotoxic T	scGCN	CD8+ Cytotoxic T	0.918	Seurat v3	CD4+/CD45RO+ Memory	0.051	Conos	CD4+/CD25 T Reg	0.006	scmap	CD4+/CD45RO+ Memory	0.062	CHETAH	CD4+/CD45RO+ Memory	0.066
									CD8+ Cytotoxic T	scGCN	CD8+/CD45RA+ Naive Cytotoxic	0.055	Seurat v3	CD56+ NK	0.002	Conos	CD4+/CD45RA+/CD25- Naive T	0.005	scmap	CD56+ NK	0.051	CHETAH	CD56+ NK	0.077
									CD8+ Cytotoxic T	scGCN	CD14+ Monocyte	0	Seurat v3	CD8+ Cytotoxic T	0.475	Conos	CD4+/CD45RO+ Memory	0.08	scmap	CD8+ Cytotoxic T	0.53	CHETAH	CD8+ Cytotoxic T	0.269
									CD8+ Cytotoxic T	scGCN	CD19+ B	0	Seurat v3	CD8+/CD45RA+ Naive Cytotoxic	0.461	Conos	CD56+ NK	0.001	scmap	CD8+/CD45RA+ Naive Cytotoxic	0.272	CHETAH	CD8+/CD45RA+ Naive Cytotoxic	0.137
									CD8+ Cytotoxic T	scGCN	CD34+	0	Seurat v3	CD14+ Monocyte	0	Conos	CD8+ Cytotoxic T	0.587	scmap	unassigned	0.074	CHETAH	unassigned	0.438
									CD8+ Cytotoxic T	scGCN	CD4+ T Helper2	0	Seurat v3	CD19+ B	0	Conos	CD8+/CD45RA+ Naive Cytotoxic	0.31	scmap	CD14+ Monocyte	0	CHETAH	CD14+ Monocyte	0
									CD8+ Cytotoxic T	scGCN	CD4+/CD45RA+/CD25- Naive T	0	Seurat v3	CD34+	0	Conos	CD19+ B	0	scmap	CD19+ B	0	CHETAH	CD19+ B	0
									CD8+ Cytotoxic T	scGCN	unassigned	0	Seurat v3	unassigned	0	Conos	unassigned	0	scmap	CD34+	0	CHETAH	CD4+ T Helper2	0
									CD8+/CD45RA+ Naive Cytotoxic	scGCN	CD19+ B	0.001	Seurat v3	CD19+ B	0.001	Conos	CD19+ B	0.001	scmap	CD19+ B	0.001	CHETAH	CD19+ B	0.001
									CD8+/CD45RA+ Naive Cytotoxic	scGCN	CD4+/CD45RA+/CD25- Naive T	0.002	Seurat v3	CD4+ T Helper2	0.003	Conos	CD34+	0.002	scmap	CD4+ T Helper2	0.007	CHETAH	CD4+ T Helper2	0.007
									CD8+/CD45RA+ Naive Cytotoxic	scGCN	CD4+/CD45RO+ Memory	0.005	Seurat v3	CD4+/CD45RA+/CD25- Naive T	0.02	Conos	CD4+ T Helper2	0.01	scmap	CD4+/CD45RA+/CD25- Naive T	0.006	CHETAH	CD4+/CD45RA+/CD25- Naive T	0.024
									CD8+/CD45RA+ Naive Cytotoxic	scGCN	CD8+ Cytotoxic T	0.031	Seurat v3	CD4+/CD45RO+ Memory	0.006	Conos	CD4+/CD25 T Reg	0.003	scmap	CD4+/CD45RO+ Memory	0.015	CHETAH	CD4+/CD45RO+ Memory	0.013
									CD8+/CD45RA+ Naive Cytotoxic	scGCN	CD8+/CD45RA+ Naive Cytotoxic	0.961	Seurat v3	CD8+ Cytotoxic T	0.075	Conos	CD4+/CD45RA+/CD25- Naive T	0.028	scmap	CD8+ Cytotoxic T	0.147	CHETAH	CD8+ Cytotoxic T	0.046
									CD8+/CD45RA+ Naive Cytotoxic	scGCN	CD14+ Monocyte	0	Seurat v3	CD8+/CD45RA+ Naive Cytotoxic	0.895	Conos	CD4+/CD45RO+ Memory	0.057	scmap	CD8+/CD45RA+ Naive Cytotoxic	0.765	CHETAH	CD8+/CD45RA+ Naive Cytotoxic	0.45
									CD8+/CD45RA+ Naive Cytotoxic	scGCN	CD34+	0	Seurat v3	CD14+ Monocyte	0	Conos	CD8+ Cytotoxic T	0.107	scmap	unassigned	0.059	CHETAH	unassigned	0.459
									CD8+/CD45RA+ Naive Cytotoxic	scGCN	CD4+ T Helper2	0	Seurat v3	CD34+	0	Conos	CD8+/CD45RA+ Naive Cytotoxic	0.792	scmap	CD14+ Monocyte	0	CHETAH	CD14+ Monocyte	0
									CD8+/CD45RA+ Naive Cytotoxic	scGCN	CD4+/CD25 T Reg	0	Seurat v3	CD4+/CD25 T Reg	0	Conos	CD14+ Monocyte	0	scmap	CD34+	0	CHETAH	CD34+	0
									CD8+/CD45RA+ Naive Cytotoxic	scGCN	CD56+ NK	0	Seurat v3	CD56+ NK	0	Conos	CD56+ NK	0	scmap	CD4+/CD25 T Reg	0	CHETAH	CD4+/CD25 T Reg	0
									CD8+/CD45RA+ Naive Cytotoxic	scGCN	unassigned	0	Seurat v3	unassigned	0	Conos	unassigned	0	scmap	CD56+ NK	0	CHETAH	CD56+ NK	0

## Sheet: Fig. 3
Fig. 3a								Fig. 3d
	Data	scGCN	Seurat v3	Conos	scmap	CHETAH			true label	method	predicted label	proportion	method	predicted label	proportion	method	predicted label	proportion	method	predicted label	proportion	method	predicted label	proportion
	MCA 10x − MCA Smart-Seq2	0.759	0.685	0.712963	0	0.324074			B cell	scGCN	B cell	0.974739	Seurat v3	B cell	0.960366	Conos	B cell	0.901568	scmap	B cell	0.879791	CHETAH	B cell	0.869774
	GSE84133 − GSE85241	0.901	0.86	0.839338	0.842292	0.836385			B cell	scGCN	CD14+ monocyte	0.00522648	Seurat v3	CD14+ monocyte	0.00740418	Conos	CD14+ monocyte	0.00304878	scmap	CD14+ monocyte	0.00479094	CHETAH	CD14+ monocyte	0.0213415
	GSE84133 − E−MTAB−5061	0.961	0.931	0.914978	0.831438	0.338606			B cell	scGCN	CD16+ monocyte	0.00087108	Seurat v3	CD4+ T cell	0.0222125	Conos	CD16+ monocyte	0.00087108	scmap	CD4+ T cell	0.00391986	CHETAH	CD16+ monocyte	0.0169861
	GSE85241 − GSE84133	0.947914	0.946412	0.904683	0.881117	0.445812			B cell	scGCN	CD4+ T cell	0.0117596	Seurat v3	Cytotoxic T cell	0.0087108	Conos	CD4+ T cell	0.00261324	scmap	Cytotoxic T cell	0.00348432	CHETAH	Cytotoxic T cell	0.0100174
	E−MTAB−5061 − GSE84133	0.960863	0.959313	0.920176	0.773444	0.415009			B cell	scGCN	Cytotoxic T cell	0.00609756	Seurat v3	Natural killer cell	0.00130662	Conos	Cytotoxic T cell	0.00391986	scmap	Natural killer cell	0.00479094	CHETAH	Natural killer cell	0.00087108
	GSE81608 − GSE84133	0.988961	0.952339	0.936044	0.689855	0.711758			B cell	scGCN	Megakaryocyte	0.00087108	Seurat v3	CD16+ monocyte	0	Conos	Megakaryocyte	0.00087108	scmap	unassigned	0.103223	CHETAH	Unassigned	0.0087108
	PBMC DropSeq − PBMC Smart-Seq2	0.766	0.684	0.757	0.60108	0.573229			B cell	scGCN	Natural killer cell	0.00043554	Seurat v3	Megakaryocyte	0	Conos	Natural killer cell	0.00130662	scmap	CD16+ monocyte	0	CHETAH	CD4+ T cell	0
	PBMC DropSeq − PBMC10xV3	0.8136	0.701524	0.743	0.618842	0.590147			B cell	scGCN	unassigned	0	Seurat v3	unassigned	0	Conos	Unassigned	0.0858014	scmap	Megakaryocyte	0	CHETAH	Megakaryocyte	0
	PBMC Cel−seq − PBMC 10xV3	0.8414	0.773	0.773	0.644217	0.658026			CD14+ monocyte	scGCN	B cell	0.00842771	Seurat v3	B cell	0.0292336	Conos	B cell	0.0121148	scmap	B cell	0.010798	CHETAH	B cell	0.00447722
	PBMC Seq−well − PBMC Smart-Seq2	0.836	0.804	0.757	0.696511	0.761042			CD14+ monocyte	scGCN	CD14+ monocyte	0.862786	Seurat v3	CD14+ monocyte	0.901501	Conos	CD14+ monocyte	0.821438	scmap	CD14+ monocyte	0.605741	CHETAH	CD14+ monocyte	0.752436
	PBMC Cel−seq − PBMC InDrop	0.822	0.773	0.7829	0.642271	0.636096			CD14+ monocyte	scGCN	CD16+ monocyte	0.094285	Seurat v3	CD16+ monocyte	0.0366078	Conos	CD16+ monocyte	0.0700553	scmap	CD16+ monocyte	0.0732157	CHETAH	CD16+ monocyte	0.0553068
	PBMCInDrop − PBMC Cel−Seq	0.858548	0.800042	0.834956	0.695779	0.683876			CD14+ monocyte	scGCN	CD4+ T cell	0.00974454	Seurat v3	CD4+ T cell	0.0102713	Conos	CD4+ T cell	0.0281801	scmap	CD4+ T cell	0.00869107	CHETAH	CD4+ T cell	0.00395049
									CD14+ monocyte	scGCN	Cytotoxic T cell	0.0121148	Seurat v3	Cytotoxic T cell	0.0208059	Conos	Cytotoxic T cell	0.00711088	scmap	Cytotoxic T cell	0.00790097	CHETAH	Cytotoxic T cell	0.00237029
									CD14+ monocyte	scGCN	Megakaryocyte	0.0118515	Seurat v3	Megakaryocyte	0.000790097	Conos	Megakaryocyte	0.00368712	scmap	Natural killer cell	0.00158019	CHETAH	Megakaryocyte	0.00948117
									CD14+ monocyte	scGCN	Natural killer cell	0.000790097	Seurat v3	Natural killer cell	0.000790097	Conos	Natural killer cell	0.000263366	scmap	unassigned	0.292073	CHETAH	Natural killer cell	0.000263366
									CD14+ monocyte	scGCN	unassigned	0	Seurat v3	unassigned	0	Conos	Unassigned	0.0571504	scmap	Megakaryocyte	0	CHETAH	Unassigned	0.0605741
									CD16+ monocyte	scGCN	B cell	0.00178891	Seurat v3	B cell	0.00536673	Conos	B cell	0.00536673	scmap	CD14+ monocyte	0.0178891	CHETAH	CD14+ monocyte	0.0411449
									CD16+ monocyte	scGCN	CD14+ monocyte	0.0125224	Seurat v3	CD14+ monocyte	0.0769231	Conos	CD14+ monocyte	0.0214669	scmap	CD16+ monocyte	0.794275	CHETAH	CD16+ monocyte	0.808587
									CD16+ monocyte	scGCN	CD16+ monocyte	0.985689	Seurat v3	CD16+ monocyte	0.914132	Conos	CD16+ monocyte	0.60644	scmap	Cytotoxic T cell	0.00178891	CHETAH	Cytotoxic T cell	0.00178891
									CD16+ monocyte	scGCN	CD4+ T cell	0	Seurat v3	Cytotoxic T cell	0.00357782	Conos	CD4+ T cell	0.00536673	scmap	Natural killer cell	0.00178891	CHETAH	Unassigned	0.0375671
									CD16+ monocyte	scGCN	Cytotoxic T cell	0	Seurat v3	CD4+ T cell	0	Conos	Cytotoxic T cell	0.00357782	scmap	unassigned	0.184258	CHETAH	B cell	0
									CD16+ monocyte	scGCN	Megakaryocyte	0	Seurat v3	Megakaryocyte	0	Conos	Unassigned	0.357782	scmap	B cell	0	CHETAH	CD4+ T cell	0
									CD16+ monocyte	scGCN	Natural killer cell	0	Seurat v3	Natural killer cell	0	Conos	Megakaryocyte	0	scmap	CD4+ T cell	0	CHETAH	Megakaryocyte	0
									CD16+ monocyte	scGCN	unassigned	0	Seurat v3	unassigned	0	Conos	Natural killer cell	0	scmap	Megakaryocyte	0	CHETAH	Natural killer cell	0
									CD4+ T cell	scGCN	B cell	0.00707924	Seurat v3	B cell	0.0221512	Conos	B cell	0.00662252	scmap	B cell	0.0054807	CHETAH	B cell	0.0164421
									CD4+ T cell	scGCN	CD14+ monocyte	0.00570907	Seurat v3	CD14+ monocyte	0.00639415	Conos	CD14+ monocyte	0.0073076	scmap	CD14+ monocyte	0.00251199	CHETAH	CD14+ monocyte	0.00570907
									CD4+ T cell	scGCN	CD16+ monocyte	0.0018269	Seurat v3	CD16+ monocyte	0.000228363	Conos	CD16+ monocyte	0.000685088	scmap	CD16+ monocyte	0.000228363	CHETAH	CD16+ monocyte	0.00707924
									CD4+ T cell	scGCN	CD4+ T cell	0.861384	Seurat v3	CD4+ T cell	0.796072	Conos	CD4+ T cell	0.847682	scmap	CD4+ T cell	0.807034	CHETAH	CD4+ T cell	0.630053
									CD4+ T cell	scGCN	Cytotoxic T cell	0.110071	Seurat v3	Cytotoxic T cell	0.158484	Conos	Cytotoxic T cell	0.0817538	scmap	Cytotoxic T cell	0.0968258	CHETAH	Cytotoxic T cell	0.110299
									CD4+ T cell	scGCN	Megakaryocyte	0.000456725	Seurat v3	Natural killer cell	0.0166705	Conos	Megakaryocyte	0.000913451	scmap	Natural killer cell	0.0324275	CHETAH	Megakaryocyte	0.000685088
									CD4+ T cell	scGCN	Natural killer cell	0.0134734	Seurat v3	Megakaryocyte	0	Conos	Natural killer cell	0.00981959	scmap	unassigned	0.0554921	CHETAH	Natural killer cell	0.00890614
									CD4+ T cell	scGCN	unassigned	0	Seurat v3	unassigned	0	Conos	Unassigned	0.0452158	scmap	Megakaryocyte	0	CHETAH	Unassigned	0.00685088
									Cytotoxic T cell	scGCN	B cell	0.00758026	Seurat v3	B cell	0.0112961	Conos	B cell	0.00817479	scmap	B cell	0.00505351	CHETAH	B cell	0.00490488
									Cytotoxic T cell	scGCN	CD14+ monocyte	0.00832342	Seurat v3	CD14+ monocyte	0.007283	Conos	CD14+ monocyte	0.00802616	scmap	CD14+ monocyte	0.00222949	CHETAH	CD14+ monocyte	0.00876932
									Cytotoxic T cell	scGCN	CD16+ monocyte	0.00386445	Seurat v3	CD16+ monocyte	0.00059453	Conos	CD16+ monocyte	0.00118906	scmap	CD4+ T cell	0.0891795	CHETAH	CD16+ monocyte	0.00520214
									Cytotoxic T cell	scGCN	CD4+ T cell	0.0995838	Seurat v3	CD4+ T cell	0.185493	Conos	CD4+ T cell	0.167212	scmap	Cytotoxic T cell	0.469679	CHETAH	CD4+ T cell	0.0706005
									Cytotoxic T cell	scGCN	Cytotoxic T cell	0.727705	Seurat v3	Cytotoxic T cell	0.585018	Conos	Cytotoxic T cell	0.706748	scmap	Natural killer cell	0.279578	CHETAH	Cytotoxic T cell	0.548454
									Cytotoxic T cell	scGCN	Megakaryocyte	0.00193222	Seurat v3	Megakaryocyte	0.000148633	Conos	Megakaryocyte	0.00133769	scmap	unassigned	0.154281	CHETAH	Megakaryocyte	0.00059453
									Cytotoxic T cell	scGCN	Natural killer cell	0.151011	Seurat v3	Natural killer cell	0.210166	Conos	Natural killer cell	0.0778835	scmap	CD16+ monocyte	0	CHETAH	Natural killer cell	0.0407253
									Cytotoxic T cell	scGCN	unassigned	0	Seurat v3	unassigned	0	Conos	Unassigned	0.0294293	scmap	Megakaryocyte	0	CHETAH	Unassigned	0.0486029
									Megakaryocyte	scGCN	CD14+ monocyte	0.00331858	Seurat v3	B cell	0.00110619	Conos	CD4+ T cell	0.00331858	scmap	B cell	0.00110619	CHETAH	B cell	0.00110619
									Megakaryocyte	scGCN	CD16+ monocyte	0.00110619	Seurat v3	CD14+ monocyte	0.00221239	Conos	Cytotoxic T cell	0.00331858	scmap	CD14+ monocyte	0.00221239	CHETAH	CD14+ monocyte	0.00221239
									Megakaryocyte	scGCN	CD4+ T cell	0.00442478	Seurat v3	CD4+ T cell	0.00221239	Conos	Megakaryocyte	0.665929	scmap	CD4+ T cell	0.00331858	CHETAH	CD16+ monocyte	0.00331858
									Megakaryocyte	scGCN	Cytotoxic T cell	0.0110619	Seurat v3	Cytotoxic T cell	0.0121681	Conos	Unassigned	0.327434	scmap	Cytotoxic T cell	0.00553097	CHETAH	CD4+ T cell	0.00110619
									Megakaryocyte	scGCN	Megakaryocyte	0.977876	Seurat v3	Megakaryocyte	0.981195	Conos	B cell	0	scmap	Megakaryocyte	0.338496	CHETAH	Cytotoxic T cell	0.00331858
									Megakaryocyte	scGCN	Natural killer cell	0.00221239	Seurat v3	Natural killer cell	0.00110619	Conos	CD14+ monocyte	0	scmap	Natural killer cell	0.00995575	CHETAH	Megakaryocyte	0.957965
									Megakaryocyte	scGCN	B cell	0	Seurat v3	CD16+ monocyte	0	Conos	CD16+ monocyte	0	scmap	unassigned	0.639381	CHETAH	Natural killer cell	0.00110619
									Megakaryocyte	scGCN	unassigned	0	Seurat v3	unassigned	0	Conos	Natural killer cell	0	scmap	CD16+ monocyte	0	CHETAH	Unassigned	0.0254425
									Natural killer cell	scGCN	B cell	0.00366748	Seurat v3	CD4+ T cell	0.0391198	Conos	CD4+ T cell	0.0305623	scmap	CD4+ T cell	0.0134474	CHETAH	B cell	0.00122249
									Natural killer cell	scGCN	CD4+ T cell	0.00733496	Seurat v3	Cytotoxic T cell	0.204156	Conos	Cytotoxic T cell	0.167482	scmap	Cytotoxic T cell	0.0146699	CHETAH	CD4+ T cell	0.00733496
									Natural killer cell	scGCN	Cytotoxic T cell	0.0415648	Seurat v3	Natural killer cell	0.756724	Conos	Natural killer cell	0.564792	scmap	Natural killer cell	0.96088	CHETAH	Cytotoxic T cell	0.542787
									Natural killer cell	scGCN	Natural killer cell	0.947433	Seurat v3	B cell	0	Conos	Unassigned	0.237164	scmap	unassigned	0.0110024	CHETAH	Natural killer cell	0.242054
									Natural killer cell	scGCN	CD14+ monocyte	0	Seurat v3	CD14+ monocyte	0	Conos	B cell	0	scmap	B cell	0	CHETAH	CD14+ monocyte	0
									Natural killer cell	scGCN	CD16+ monocyte	0	Seurat v3	CD16+ monocyte	0	Conos	CD14+ monocyte	0	scmap	CD14+ monocyte	0	CHETAH	CD16+ monocyte	0
									Natural killer cell	scGCN	Megakaryocyte	0	Seurat v3	Megakaryocyte	0	Conos	CD16+ monocyte	0	scmap	CD16+ monocyte	0	CHETAH	Megakaryocyte	0
									Natural killer cell	scGCN	unassigned	0	Seurat v3	unassigned	0	Conos	Megakaryocyte	0	scmap	Megakaryocyte	0	CHETAH	Unassigned	0

## Sheet: Fig. 4
Fig. 4b
	Data	scGCN	Conos	Seurat v3	scmap	CHETAH
	GSE84133: human − mouse	0.939623	0.854447	0.907278	0.666846	0.366038
	GSE84133: mouse − human	0.970264	0.765694	0.771889	0.579433	0.22288
	phs001790 (human) − GSE115746 (mouse)	0.785	0.611116	0.509423	0.34	0.0512471
	phs001790 (mouse) − GSE115746 (human)	0.778	0.610875	0.509	0.335447	0.0369633

## Sheet: Fig. 5
Fig. 5a							Fig. 5b
	data	scGCN	Seurat v3	Conos	metric			data	scGCN	Seurat v3	conos	metric
	A549	-2822.66	-2965.6	-3018.14	mixing entropy			A549	0.672837	0.50814	0.331095	Silhouette coefficient
	A549	-2816.95	-2967.15	-3013.67	mixing entropy			A549	0.703302	0.150819	0.364006	Silhouette coefficient
	A549	-2830.33	-2966.9	-3048.35	mixing entropy			A549	0.592884	-0.381336	0.381884	Silhouette coefficient
	A549	-2838.53	-2967.93	-3019.64	mixing entropy			A549	0.644281	0.132442	0.325049	Silhouette coefficient
	A549	-2814.73	-2969.3	-3028.55	mixing entropy			A549	0.678126	0.447057	-0.172792	Silhouette coefficient
	A549	-2825.8	-2968.78	-3004.15	mixing entropy			A549	0.691093	-0.363566	0.281566	Silhouette coefficient
	A549	-2828.82	-2967.21	-3007.97	mixing entropy			A549	0.664244	0.434847	0.374919	Silhouette coefficient
	A549	-2828.28	-2967.2	-3032.31	mixing entropy			A549	0.699577	0.419634	0.352442	Silhouette coefficient
	A549	-2825.62	-2967.67	-3000.09	mixing entropy			A549	0.686737	0.441709	-0.172182	Silhouette coefficient
	A549	-2825.46	-2968.59	-3027.57	mixing entropy			A549	0.61773	0.435925	0.350908	Silhouette coefficient
	A549	-2832.04	-2968.58	-3033.17	mixing entropy			A549	0.646311	0.507908	0.327098	Silhouette coefficient
	A549	-2820.79	-2968.46	-3024.61	mixing entropy			A549	0.694328	0.440906	0.373897	Silhouette coefficient
	A549	-2831.32	-2969.15	-3021.81	mixing entropy			A549	0.508671	0.416806	0.352458	Silhouette coefficient
	A549	-2838.53	-2968.13	-3039.22	mixing entropy			A549	0.703396	0.501156	0.339196	Silhouette coefficient
	A549	-2833.62	-2968.57	-3022.02	mixing entropy			A549	0.68504	0.403193	0.357213	Silhouette coefficient
	A549	-2829.37	-2968.49	-3035.71	mixing entropy			A549	0.627875	0.381162	0.33553	Silhouette coefficient
	A549	-2834.69	-2967.27	-3007.28	mixing entropy			A549	0.626663	0.143625	0.374726	Silhouette coefficient
	A549	-2836.31	-2966.94	-3038.84	mixing entropy			A549	0.611822	0.389552	0.380266	Silhouette coefficient
	A549	-2825.22	-2967.89	-3037.75	mixing entropy			A549	0.698197	0.319866	0.374292	Silhouette coefficient
	A549	-2826.89	-2969.51	-3036.36	mixing entropy			A549	0.514892	0.488998	0.33108	Silhouette coefficient
	A549	-2827.31	-2969.04	-3003.14	mixing entropy			A549	0.638087	0.408642	-0.171754	Silhouette coefficient
	A549	-2819.91	-2968.65	-3016.93	mixing entropy			A549	0.54904	0.44745	0.357132	Silhouette coefficient
	A549	-2831.21	-2968.94	-3029.33	mixing entropy			A549	0.689612	0.43287	0.340743	Silhouette coefficient
	A549	-2828.18	-2968.53	-3030.63	mixing entropy			A549	0.606628	0.455185	0.348096	Silhouette coefficient
	A549	-2822.51	-2967.37	-3028.33	mixing entropy			A549	0.514184	0.456842	0.352361	Silhouette coefficient
	A549	-2822.7	-2968.03	-3021.87	mixing entropy			A549	0.711113	0.461912	0.329661	Silhouette coefficient
	A549	-2829.01	-2966.95	-3009.59	mixing entropy			A549	0.700516	0.457984	0.354927	Silhouette coefficient
	A549	-2829.29	-2965.85	-3028.87	mixing entropy			A549	0.643188	0.485099	0.374526	Silhouette coefficient
	A549	-2828.78	-2966.95	-3017.36	mixing entropy			A549	0.6559	0.496747	0.330902	Silhouette coefficient
	A549	-2830.7	-2967.14	-3029.6	mixing entropy			A549	0.595478	0.489524	0.374876	Silhouette coefficient
	A549	-2822.26	-2967.37	-3033.57	mixing entropy			A549	0.696463	-0.378396	0.341726	Silhouette coefficient
	A549	-2824.74	-2969.58	-3017.99	mixing entropy			A549	0.702541	0.389539	0.371106	Silhouette coefficient
	A549	-2831.14	-2968.36	-3020.28	mixing entropy			A549	0.673958	0.39335	0.363084	Silhouette coefficient
	A549	-2821.38	-2966.98	-3021.31	mixing entropy			A549	0.677517	-0.382667	0.372394	Silhouette coefficient
	A549	-2832.62	-2969.04	-3036.25	mixing entropy			A549	0.692494	0.500334	0.368108	Silhouette coefficient
	A549	-2833.44	-2967.46	-3033.75	mixing entropy			A549	0.65422	0.454168	0.311615	Silhouette coefficient
	A549	-2821.85	-2968.63	-3022.33	mixing entropy			A549	0.621916	0.467852	0.348367	Silhouette coefficient
	A549	-2827.11	-2968.08	-3007.41	mixing entropy			A549	0.685554	0.384173	0.312949	Silhouette coefficient
	A549	-2833.43	-2969.35	-3030.68	mixing entropy			A549	0.690142	0.48435	0.33445	Silhouette coefficient
	A549	-2818.39	-2968.39	-3033.75	mixing entropy			A549	0.701626	0.456534	0.365711	Silhouette coefficient
	A549	-2830.86	-2967.88	-3040.18	mixing entropy			A549	0.652163	0.502869	0.370386	Silhouette coefficient
	A549	-2828.23	-2969.29	-3022.2	mixing entropy			A549	0.527978	0.373876	0.359857	Silhouette coefficient
	A549	-2828.16	-2968.66	-3026.07	mixing entropy			A549	0.702019	0.468352	0.352176	Silhouette coefficient
	A549	-2821.68	-2968.31	-3024.68	mixing entropy			A549	0.612051	-0.00191532	0.351957	Silhouette coefficient
	A549	-2824.96	-2967.63	-3031.28	mixing entropy			A549	0.683594	0.500511	0.379551	Silhouette coefficient
	A549	-2823.68	-2967.29	-3036.56	mixing entropy			A549	0.684816	0.325894	0.367814	Silhouette coefficient
	A549	-2817.54	-2969.98	-3039.92	mixing entropy			A549	0.646854	0.312168	0.374497	Silhouette coefficient
	A549	-2823.61	-2967.12	-3041.1	mixing entropy			A549	0.669951	0.465163	-0.178923	Silhouette coefficient
	A549	-2818.96	-2968.07	-3007.95	mixing entropy			A549	0.699685	0.481852	0.355347	Silhouette coefficient
	A549	-2837.88	-2968.34	-3013.79	mixing entropy			A549	0.619008	0.494326	0.372693	Silhouette coefficient
	A549	-2820.27	-2967.77	-3020.28	mixing entropy			A549	0.660347	0.384265	0.35282	Silhouette coefficient
	A549	-2824.97	-2968.61	-3039.62	mixing entropy			A549	0.612125	0.403277	0.356471	Silhouette coefficient
	A549	-2823.81	-2968.91	-3022.45	mixing entropy			A549	0.595908	0.434003	0.380248	Silhouette coefficient
	A549	-2824.33	-2967.31	-3022.78	mixing entropy			A549	0.646098	0.481474	0.373806	Silhouette coefficient
	A549	-2831.56	-2968.58	-3025.3	mixing entropy			A549	0.688177	0.101166	0.369213	Silhouette coefficient
	A549	-2830.6	-2968.18	-2998.14	mixing entropy			A549	0.679635	0.0838759	0.352119	Silhouette coefficient
	A549	-2831.81	-2967.1	-3001.54	mixing entropy			A549	0.692098	0.45317	0.35546	Silhouette coefficient
	A549	-2829.13	-2969.15	-3034.69	mixing entropy			A549	0.608568	0.470803	0.376309	Silhouette coefficient
	A549	-2826.94	-2969.56	-3025.54	mixing entropy			A549	0.618867	-0.384277	0.320812	Silhouette coefficient
	A549	-2832.49	-2967.44	-3021.91	mixing entropy			A549	0.549562	0.45138	0.364083	Silhouette coefficient
	A549	-2830.12	-2968.67	-3048.61	mixing entropy			A549	0.687418	0.481323	0.375268	Silhouette coefficient
	A549	-2828.33	-2967.1	-3016.73	mixing entropy			A549	0.686049	0.170798	0.374499	Silhouette coefficient
	A549	-2831.26	-2968.13	-3018.65	mixing entropy			A549	0.701379	0.464199	0.377965	Silhouette coefficient
	A549	-2824.75	-2967.16	-3022.38	mixing entropy			A549	0.60518	0.467517	0.333067	Silhouette coefficient
	A549	-2836.19	-2970.1	-3039.34	mixing entropy			A549	0.699619	0.392003	-0.207102	Silhouette coefficient
	A549	-2821.21	-2969.21	-3042.91	mixing entropy			A549	0.648637	-0.342354	-0.39325	Silhouette coefficient
	A549	-2823.54	-2967.34	-3029.65	mixing entropy			A549	0.675353	0.499842	0.376107	Silhouette coefficient
	A549	-2825.49	-2968.03	-3037.45	mixing entropy			A549	0.677625	0.442565	0.337904	Silhouette coefficient
	A549	-2831.74	-2968.24	-3020.52	mixing entropy			A549	0.66194	0.50129	0.338604	Silhouette coefficient
	A549	-2825.23	-2968.17	-3020.84	mixing entropy			A549	0.586195	-0.364012	0.304022	Silhouette coefficient
	A549	-2837.76	-2967.8	-3000.99	mixing entropy			A549	0.695391	0.439637	-0.173573	Silhouette coefficient
	A549	-2826.61	-2967.4	-3042.07	mixing entropy			A549	0.688011	0.504593	0.327406	Silhouette coefficient
	A549	-2822.56	-2968.13	-3041.91	mixing entropy			A549	0.554358	0.318312	-0.175592	Silhouette coefficient
	A549	-2826.7	-2969.81	-3040.82	mixing entropy			A549	0.711276	0.476636	-0.173551	Silhouette coefficient
	A549	-2838.92	-2969.51	-3004.16	mixing entropy			A549	0.698795	0.489553	0.371219	Silhouette coefficient
	A549	-2831.62	-2969.55	-3015.21	mixing entropy			A549	0.62737	0.504445	0.368174	Silhouette coefficient
	A549	-2824.67	-2967.33	-3022.8	mixing entropy			A549	0.704168	0.382459	0.360848	Silhouette coefficient
	A549	-2822.14	-2968.01	-3032.58	mixing entropy			A549	0.702254	0.490462	0.381024	Silhouette coefficient
	A549	-2828.74	-2967.57	-3031.59	mixing entropy			A549	0.69884	0.3725	0.311354	Silhouette coefficient
	A549	-2825.08	-2968.63	-3039.16	mixing entropy			A549	0.664378	0.507321	0.336091	Silhouette coefficient
	A549	-2829.42	-2968.2	-3030.98	mixing entropy			A549	0.700089	0.326482	0.354847	Silhouette coefficient
	A549	-2809.95	-2968.05	-3056.36	mixing entropy			A549	0.578323	0.437341	0.355646	Silhouette coefficient
	A549	-2822.25	-2967.29	-3021.05	mixing entropy			A549	0.651747	-0.344261	-0.246574	Silhouette coefficient
	A549	-2824.76	-2967.61	-3014.75	mixing entropy			A549	0.701222	-0.343608	-0.24818	Silhouette coefficient
	A549	-2823.18	-2966.86	-3024.28	mixing entropy			A549	0.681802	-0.377479	0.287323	Silhouette coefficient
	A549	-2828.93	-2968.81	-3015.21	mixing entropy			A549	0.557669	0.498516	0.363541	Silhouette coefficient
	A549	-2837.09	-2968.84	-3031.69	mixing entropy			A549	0.680864	0.456983	0.358205	Silhouette coefficient
	A549	-2826.75	-2968.88	-3022.15	mixing entropy			A549	0.610253	0.457745	0.348122	Silhouette coefficient
	A549	-2824.95	-2968.42	-3018.5	mixing entropy			A549	0.658431	-0.343978	-0.2441	Silhouette coefficient
	A549	-2820.49	-2968.34	-3037.63	mixing entropy			A549	0.592159	-0.382378	0.292025	Silhouette coefficient
	A549	-2826.08	-2969.38	-3034.53	mixing entropy			A549	0.673985	0.121088	-0.186045	Silhouette coefficient
	A549	-2827.13	-2968.46	-3043.47	mixing entropy			A549	0.698959	0.433001	0.366024	Silhouette coefficient
	A549	-2820.68	-2969.87	-3035.66	mixing entropy			A549	0.699773	0.492764	0.335031	Silhouette coefficient
	A549	-2825.45	-2967.93	-3024.94	mixing entropy			A549	0.698785	0.378591	0.357658	Silhouette coefficient
	A549	-2823.16	-2967.27	-3018.96	mixing entropy			A549	0.613829	-0.383732	0.267655	Silhouette coefficient
	A549	-2826.33	-2968.03	-3020.75	mixing entropy			A549	0.703926	0.406537	0.326451	Silhouette coefficient
	A549	-2815.39	-2968.5	-3027.37	mixing entropy			A549	0.425236	-0.383319	0.34232	Silhouette coefficient
	A549	-2824.98	-2968.12	-3026.28	mixing entropy			A549	0.65682	0.358053	0.359178	Silhouette coefficient
	A549	-2819.75	-2965.88	-3030.63	mixing entropy			A549	0.53055	0.500004	0.356873	Silhouette coefficient
	A549	-2829.42	-2968.23	-3023.17	mixing entropy			A549	0.681385	0.44618	0.372715	Silhouette coefficient
	brain	-3043.81	-3101.44	-3019.58	mixing entropy			A549	0.688566	0.439236	0.367314	Silhouette coefficient
	brain	-3035.85	-3106.17	-3025.21	mixing entropy			A549	0.701492	0.498449	0.344446	Silhouette coefficient
	brain	-3042.13	-3106.7	-3043.42	mixing entropy			A549	0.684044	0.501028	0.377789	Silhouette coefficient
	brain	-3032.88	-3106.2	-3057.63	mixing entropy			A549	0.696154	0.456183	0.374152	Silhouette coefficient
	brain	-3033.58	-3105.98	-3047.94	mixing entropy			A549	0.694604	0.480004	0.3603	Silhouette coefficient
	brain	-3043.29	-3106.86	-3058.15	mixing entropy			A549	0.614741	0.457964	0.327567	Silhouette coefficient
	brain	-3017.38	-3107.07	-3072.1	mixing entropy			A549	0.683722	0.192976	0.303121	Silhouette coefficient
	brain	-3041.66	-3107.3	-3034.23	mixing entropy			A549	0.597969	-0.383999	-0.261216	Silhouette coefficient
	brain	-3019.65	-3105.79	-3049.69	mixing entropy			A549	0.648885	-0.382188	0.344297	Silhouette coefficient
	brain	-3053.42	-3105.09	-3031.52	mixing entropy			A549	0.577675	0.492332	0.347648	Silhouette coefficient
	brain	-3012.28	-3105.7	-3059.36	mixing entropy			A549	0.603337	0.165086	0.310228	Silhouette coefficient
	brain	-3009.21	-3104.17	-3056.11	mixing entropy			A549	0.549953	0.506224	0.354047	Silhouette coefficient
	brain	-3019.09	-3105.89	-3038.05	mixing entropy			A549	0.608643	-0.379556	0.371344	Silhouette coefficient
	brain	-3032.34	-3103.25	-3037.51	mixing entropy			A549	0.708128	0.440666	0.326995	Silhouette coefficient
	brain	-3043.96	-3105.51	-3059.53	mixing entropy			A549	0.62327	0.465436	0.352477	Silhouette coefficient
	brain	-3018.74	-3107.3	-3058.3	mixing entropy			A549	0.651996	-0.37716	0.372763	Silhouette coefficient
	brain	-3032.46	-3104.83	-3050.29	mixing entropy			A549	0.70098	-0.360133	0.268407	Silhouette coefficient
	brain	-3053.86	-3107.02	-3047.06	mixing entropy			A549	0.695221	0.288574	-0.173744	Silhouette coefficient
	brain	-3037.28	-3104.85	-3065.39	mixing entropy			A549	0.670852	0.475927	0.335177	Silhouette coefficient
	brain	-3055.97	-3105.15	-3052.42	mixing entropy			A549	0.637285	-0.378441	0.280735	Silhouette coefficient
	brain	-3058.94	-3105.45	-3022.24	mixing entropy			A549	0.70554	0.429106	0.362495	Silhouette coefficient
	brain	-3016.91	-3107.3	-3058.95	mixing entropy			A549	0.612113	-0.378095	0.308172	Silhouette coefficient
	brain	-3010.33	-3105.01	-3056.55	mixing entropy			A549	0.638903	0.440561	-0.172174	Silhouette coefficient
	brain	-3035.89	-3104.46	-3037.5	mixing entropy			A549	0.691455	0.173344	0.38137	Silhouette coefficient
	brain	-3056	-3103.17	-3023.43	mixing entropy			A549	0.68465	0.481719	0.329639	Silhouette coefficient
	brain	-3044.2	-3107.3	-3050.5	mixing entropy			A549	0.60843	0.251597	0.269424	Silhouette coefficient
	brain	-3020.41	-3104.41	-3044.32	mixing entropy			A549	0.698128	-0.386714	0.350141	Silhouette coefficient
	brain	-3029.79	-3106.66	-3043.56	mixing entropy			A549	0.585019	0.43306	0.350421	Silhouette coefficient
	brain	-3034.71	-3103.29	-3052.43	mixing entropy			A549	0.705609	0.449397	0.352499	Silhouette coefficient
	brain	-3035.54	-3107.07	-3051.82	mixing entropy			A549	0.616147	0.388594	0.357522	Silhouette coefficient
	brain	-3053.04	-3104.39	-3048.63	mixing entropy			A549	0.681957	0.502277	0.355333	Silhouette coefficient
	brain	-3013.4	-3107.3	-3043.9	mixing entropy			A549	0.697148	-0.341942	-0.389792	Silhouette coefficient
	brain	-3030.78	-3103.62	-3061.86	mixing entropy			A549	0.683386	-0.381957	0.37064	Silhouette coefficient
	brain	-3030	-3106.45	-3012.15	mixing entropy			A549	0.617989	0.095996	0.30517	Silhouette coefficient
	brain	-3017.75	-3102.49	-3046.79	mixing entropy			A549	0.691799	0.485399	0.378899	Silhouette coefficient
	brain	-3029.56	-3107.12	-3038.93	mixing entropy			A549	0.663578	0.50966	0.336869	Silhouette coefficient
	brain	-3028.57	-3106.2	-3033.52	mixing entropy			A549	0.692869	0.444589	0.352349	Silhouette coefficient
	brain	-3033.12	-3107.3	-3056.9	mixing entropy			A549	0.698279	-0.342307	0.309488	Silhouette coefficient
	brain	-3046.7	-3106.81	-3052.95	mixing entropy			A549	0.701508	0.49896	0.378997	Silhouette coefficient
	brain	-3033.52	-3106.67	-3065.41	mixing entropy			A549	0.600672	-0.355185	0.342162	Silhouette coefficient
	brain	-3046.25	-3105.86	-3062.27	mixing entropy			A549	0.614291	0.17953	0.302109	Silhouette coefficient
	brain	-3033.61	-3105.48	-3064.15	mixing entropy			A549	0.661693	0.376483	0.360252	Silhouette coefficient
	brain	-3030.66	-3103.66	-3030.45	mixing entropy			A549	0.54112	0.482179	0.379582	Silhouette coefficient
	brain	-3034.76	-3106.78	-3052.39	mixing entropy			A549	0.525588	0.498104	0.380374	Silhouette coefficient
	brain	-3035.82	-3105.51	-3056.2	mixing entropy			A549	0.430667	0.438319	0.336271	Silhouette coefficient
	brain	-3044.6	-3102.49	-3048.04	mixing entropy			A549	0.675832	0.494484	0.376971	Silhouette coefficient
	brain	-3028.8	-3105.24	-3042.35	mixing entropy			A549	0.519696	-0.362926	-0.261815	Silhouette coefficient
	brain	-3048.2	-3102.49	-3038.22	mixing entropy			A549	0.604587	0.467902	0.352602	Silhouette coefficient
	brain	-3026.1	-3107.3	-3053.77	mixing entropy			A549	0.696228	-0.377009	0.371167	Silhouette coefficient
	brain	-3031.28	-3104.33	-3032.76	mixing entropy			A549	0.693458	0.482315	0.346119	Silhouette coefficient
	brain	-3035.94	-3105.24	-3047.63	mixing entropy			A549	0.681694	0.197425	0.357725	Silhouette coefficient
	brain	-3048.69	-3105.42	-3048.27	mixing entropy			A549	0.696456	0.40676	-0.172069	Silhouette coefficient
	brain	-3030	-3103.77	-3037.1	mixing entropy			A549	0.692062	0.500059	0.340009	Silhouette coefficient
	brain	-3055.59	-3104.88	-3037.6	mixing entropy			A549	0.698234	0.499495	0.38155	Silhouette coefficient
	brain	-3041.91	-3107.23	-3056.14	mixing entropy			A549	0.69444	0.172572	-0.319476	Silhouette coefficient
	brain	-3041.03	-3104.83	-3033.18	mixing entropy			A549	0.488013	0.0968279	0.30958	Silhouette coefficient
	brain	-3012.82	-3107.3	-3046.97	mixing entropy			A549	0.710668	0.283949	0.379888	Silhouette coefficient
	brain	-3046.34	-3107.3	-3051.92	mixing entropy			A549	0.650766	0.496974	-0.175956	Silhouette coefficient
	brain	-3013.81	-3104.37	-3038.4	mixing entropy			A549	0.647376	0.337264	0.340267	Silhouette coefficient
	brain	-3044.75	-3098.91	-3047.17	mixing entropy			A549	0.702764	-0.377733	0.370361	Silhouette coefficient
	brain	-3014.26	-3105.15	-3050.64	mixing entropy			A549	0.629258	0.484819	0.343931	Silhouette coefficient
	brain	-3018.52	-3106.53	-3045.12	mixing entropy			A549	0.562879	-0.371171	0.339387	Silhouette coefficient
	brain	-3041.7	-3107.3	-3055.11	mixing entropy			A549	0.703722	0.380671	-0.180645	Silhouette coefficient
	brain	-3026.39	-3104.69	-3022.16	mixing entropy			A549	0.67243	0.384096	-0.423751	Silhouette coefficient
	brain	-3037.67	-3106.06	-3066.89	mixing entropy			A549	0.693349	0.303597	0.381836	Silhouette coefficient
	brain	-3033.7	-3107.3	-3051.53	mixing entropy			A549	0.698488	0.101957	0.367539	Silhouette coefficient
	brain	-3047.74	-3105.98	-3062.01	mixing entropy			A549	0.652494	0.493838	0.375417	Silhouette coefficient
	brain	-3016.41	-3106.55	-3046.85	mixing entropy			A549	0.61151	0.459748	0.347222	Silhouette coefficient
	brain	-3022.38	-3106.06	-3050.55	mixing entropy			A549	0.687344	0.496802	0.375905	Silhouette coefficient
	brain	-3039.41	-3105.98	-3040.35	mixing entropy			A549	0.483945	0.50234	-0.176429	Silhouette coefficient
	brain	-3043.39	-3106.11	-3084.85	mixing entropy			A549	0.641682	0.368346	0.337296	Silhouette coefficient
	brain	-3025.19	-3105.69	-3052.95	mixing entropy			A549	0.548931	0.290571	0.373494	Silhouette coefficient
	brain	-3035.47	-3102.58	-3054.62	mixing entropy			A549	0.673549	-0.360932	0.356954	Silhouette coefficient
	brain	-3025.58	-3105.1	-3056.22	mixing entropy			A549	0.686005	0.419449	0.364051	Silhouette coefficient
	brain	-3037.31	-3105.18	-3059	mixing entropy			A549	0.646389	0.385214	-0.17977	Silhouette coefficient
	brain	-3029.05	-3104.39	-3040.15	mixing entropy			A549	0.548798	0.476571	0.373545	Silhouette coefficient
	brain	-3035.77	-3106.67	-3043.49	mixing entropy			A549	0.635499	0.498136	-0.200066	Silhouette coefficient
	brain	-3044.25	-3106.25	-3037.87	mixing entropy			A549	0.640069	0.180042	0.322509	Silhouette coefficient
	brain	-3034.59	-3107.07	-3050.78	mixing entropy			A549	0.669007	0.49976	0.376031	Silhouette coefficient
	brain	-3012.47	-3107.3	-3075.59	mixing entropy			A549	0.550939	-0.382375	0.303097	Silhouette coefficient
	brain	-3041.1	-3104.17	-3039.23	mixing entropy			A549	0.625982	0.503124	0.377931	Silhouette coefficient
	brain	-3033.41	-3106.7	-3057.14	mixing entropy			A549	0.636619	0.190599	0.364643	Silhouette coefficient
	brain	-3041.05	-3107.3	-3047.59	mixing entropy			A549	0.52032	0.357578	0.379265	Silhouette coefficient
	brain	-3012.29	-3105.47	-3032.82	mixing entropy			A549	0.537673	-0.377948	0.237464	Silhouette coefficient
	brain	-3041.44	-3106.66	-3052.11	mixing entropy			A549	0.635335	0.418725	0.350784	Silhouette coefficient
	brain	-3025.83	-3102.8	-3074.79	mixing entropy			A549	0.705341	0.488335	0.37184	Silhouette coefficient
	brain	-3038.65	-3107.02	-3048.19	mixing entropy			A549	0.700223	0.365883	0.354217	Silhouette coefficient
	brain	-3033.01	-3106.01	-3065.54	mixing entropy			A549	0.70893	0.484383	0.336377	Silhouette coefficient
	brain	-3044.35	-3104.35	-3046.77	mixing entropy			A549	0.703386	0.457196	0.36102	Silhouette coefficient
	brain	-3035.5	-3107.07	-3054.68	mixing entropy			A549	0.606	0.068503	-0.445709	Silhouette coefficient
	brain	-3032.09	-3104.16	-3038.59	mixing entropy			A549	0.614722	0.180155	0.233485	Silhouette coefficient
	brain	-3017.03	-3106.74	-3039.55	mixing entropy			A549	0.694797	0.429515	0.366051	Silhouette coefficient
	brain	-3035.78	-3106.53	-3041.17	mixing entropy			A549	0.591527	-0.379545	-0.261899	Silhouette coefficient
	brain	-3037.71	-3104.25	-3059.19	mixing entropy			A549	0.651686	0.459894	0.347196	Silhouette coefficient
	brain	-3055.33	-3107.12	-3088.64	mixing entropy			A549	0.621333	0.394009	0.349181	Silhouette coefficient
	brain	-3028.17	-3102.75	-3048.13	mixing entropy			A549	0.667979	0.432982	0.334123	Silhouette coefficient
	brain	-3035.04	-3106.94	-3040.91	mixing entropy			A549	0.48871	0.508677	0.336372	Silhouette coefficient
	brain	-3030.69	-3104.54	-3055.09	mixing entropy			A549	0.521333	-0.379091	0.344159	Silhouette coefficient
	brain	-3044.98	-3106.72	-3055.56	mixing entropy			A549	0.655091	0.415489	0.363684	Silhouette coefficient
	brain	-3014.43	-3103.74	-3064.25	mixing entropy			A549	0.694446	0.488736	0.373193	Silhouette coefficient
	kidney	-2978.67	-3102.37	-3015.44	mixing entropy			A549	0.702349	0.409131	0.375298	Silhouette coefficient
	kidney	-2948.3	-3103.35	-3008.08	mixing entropy			A549	0.679631	0.497504	-0.178329	Silhouette coefficient
	kidney	-2972.96	-3103.1	-3004.23	mixing entropy			A549	0.6191	0.454165	0.351309	Silhouette coefficient
	kidney	-2946.28	-3102.83	-3022.84	mixing entropy			A549	0.643984	0.500974	0.33034	Silhouette coefficient
	kidney	-2960.36	-3103.53	-3017.82	mixing entropy			A549	0.580551	0.0244723	0.373717	Silhouette coefficient
	kidney	-2973.69	-3103.63	-3007.4	mixing entropy			A549	0.67619	0.397488	0.371733	Silhouette coefficient
	kidney	-2954.88	-3102.72	-3010.14	mixing entropy			A549	0.707504	0.388843	0.349358	Silhouette coefficient
	kidney	-2955.74	-3103.49	-3015.18	mixing entropy			A549	0.640121	0.500007	0.377833	Silhouette coefficient
	kidney	-2975.75	-3102.68	-3009.79	mixing entropy			A549	0.589039	0.381142	-0.180814	Silhouette coefficient
	kidney	-2951.84	-3102.21	-3013.67	mixing entropy			A549	0.681335	0.192359	0.376985	Silhouette coefficient
	kidney	-2958.04	-3102.59	-3009.05	mixing entropy			A549	0.701219	0.427289	0.366971	Silhouette coefficient
	kidney	-2968.49	-3102.71	-3023.94	mixing entropy			A549	0.658587	0.420846	0.377043	Silhouette coefficient
	kidney	-2965.93	-3103.42	-3022.56	mixing entropy			A549	0.682117	-0.344437	0.374987	Silhouette coefficient
	kidney	-2953.53	-3102.93	-3010.91	mixing entropy			A549	0.601266	0.162894	0.377308	Silhouette coefficient
	kidney	-2971.56	-3102.06	-3014.62	mixing entropy			A549	0.655544	0.444886	0.357023	Silhouette coefficient
	kidney	-2961.74	-3100.66	-3017.72	mixing entropy			A549	0.691882	0.49648	0.325621	Silhouette coefficient
	kidney	-2941.15	-3102.72	-3020.97	mixing entropy			A549	0.486591	0.497942	0.32747	Silhouette coefficient
	kidney	-2959.05	-3100.81	-3014.54	mixing entropy			A549	0.618053	-0.382864	0.364408	Silhouette coefficient
	kidney	-2951.11	-3101.61	-3016.37	mixing entropy			A549	0.686856	0.290632	0.373734	Silhouette coefficient
	kidney	-2950.56	-3102.97	-3014.02	mixing entropy			A549	0.700494	0.193348	0.380653	Silhouette coefficient
	kidney	-2941.91	-3102.51	-3011.62	mixing entropy			A549	0.675202	-0.381125	0.345605	Silhouette coefficient
	kidney	-2961.14	-3104.06	-3015.93	mixing entropy			A549	0.702245	0.430639	0.333707	Silhouette coefficient
	kidney	-2957.86	-3102.37	-3022.66	mixing entropy			A549	0.53758	0.48415	0.374851	Silhouette coefficient
	kidney	-2974.27	-3102.03	-3020.38	mixing entropy			A549	0.559265	0.503499	-0.175743	Silhouette coefficient
	kidney	-2985.65	-3103.02	-3020.06	mixing entropy			A549	0.664743	0.487446	0.380092	Silhouette coefficient
	kidney	-2939.37	-3101.15	-3007.37	mixing entropy			A549	0.591022	0.473585	0.340947	Silhouette coefficient
	kidney	-2947.39	-3101.12	-3011.67	mixing entropy			A549	0.625083	-0.341974	0.322727	Silhouette coefficient
	kidney	-2956.2	-3103.26	-3018.43	mixing entropy			A549	0.662061	0.442604	0.375208	Silhouette coefficient
	kidney	-2945.38	-3101.33	-3006.44	mixing entropy			A549	0.565959	0.467892	0.351805	Silhouette coefficient
	kidney	-2966.91	-3103.43	-3026.24	mixing entropy			A549	0.679548	-0.382547	0.352708	Silhouette coefficient
	kidney	-2952.5	-3103.57	-3016	mixing entropy			A549	0.692743	0.450645	0.361487	Silhouette coefficient
	kidney	-2963.07	-3103.03	-3023.42	mixing entropy			A549	0.710035	0.478762	0.36886	Silhouette coefficient
	kidney	-2923.53	-3100.23	-3022.57	mixing entropy			A549	0.599837	0.484313	0.380151	Silhouette coefficient
	kidney	-2948.48	-3102.96	-3019.63	mixing entropy			A549	0.643174	0.500976	0.376392	Silhouette coefficient
	kidney	-2959.75	-3102.91	-3016.53	mixing entropy			A549	0.619939	-0.378316	0.269829	Silhouette coefficient
	kidney	-2977.93	-3103.43	-3012.26	mixing entropy			A549	0.681651	0.4606	-0.177409	Silhouette coefficient
	kidney	-2971.59	-3104.29	-3009.79	mixing entropy			A549	0.642591	0.471773	0.37729	Silhouette coefficient
	kidney	-2938.53	-3102.45	-3010.78	mixing entropy			A549	0.512585	-0.380525	0.315852	Silhouette coefficient
	kidney	-2953.61	-3100.7	-3014.03	mixing entropy			A549	0.706462	0.50208	0.375446	Silhouette coefficient
	kidney	-2966.41	-3102.73	-3006.62	mixing entropy			A549	0.626375	0.11554	0.36314	Silhouette coefficient
	kidney	-2960.76	-3103.39	-3005.44	mixing entropy			A549	0.608756	0.407059	0.310336	Silhouette coefficient
	kidney	-2967.61	-3100.31	-3008.63	mixing entropy			A549	0.709612	0.474996	0.338632	Silhouette coefficient
	kidney	-2960.65	-3102.46	-3005.8	mixing entropy			A549	0.580467	-0.381714	0.360296	Silhouette coefficient
	kidney	-2961.98	-3100.33	-3009.92	mixing entropy			A549	0.591469	-0.380959	0.337998	Silhouette coefficient
	kidney	-2950.94	-3103.11	-3011.48	mixing entropy			A549	0.660418	0.505761	0.327289	Silhouette coefficient
	kidney	-2951.21	-3102.51	-3006.72	mixing entropy			A549	0.639164	0.389367	0.360639	Silhouette coefficient
	kidney	-2941.55	-3103.81	-3019.08	mixing entropy			A549	0.615056	0.501547	0.329461	Silhouette coefficient
	kidney	-2954.65	-3102.92	-3003.1	mixing entropy			A549	0.619229	0.455012	0.337819	Silhouette coefficient
	kidney	-2962.54	-3103.19	-3014.67	mixing entropy			A549	0.710511	-0.38194	0.316845	Silhouette coefficient
	kidney	-2930.45	-3102.06	-3012.68	mixing entropy			A549	0.686241	0.41232	0.373889	Silhouette coefficient
	kidney	-2960.42	-3103.31	-3020.8	mixing entropy			A549	0.656532	0.503256	0.378791	Silhouette coefficient
	kidney	-2950.99	-3102.55	-3008.65	mixing entropy			A549	0.617893	0.501092	0.328621	Silhouette coefficient
	kidney	-2957.15	-3101.73	-3014.88	mixing entropy			A549	0.530532	-0.383073	0.315572	Silhouette coefficient
	kidney	-2948.01	-3103.38	-3020.23	mixing entropy			A549	0.615707	0.380607	0.370671	Silhouette coefficient
	kidney	-2973.53	-3103.41	-3011.43	mixing entropy			A549	0.645303	0.461662	0.348138	Silhouette coefficient
	kidney	-2967.56	-3103.56	-3012.54	mixing entropy			A549	0.616625	0.493258	0.375485	Silhouette coefficient
	kidney	-2947.12	-3102.38	-3016.81	mixing entropy			A549	0.653959	0.506404	0.323554	Silhouette coefficient
	kidney	-2937.84	-3101.41	-3012.6	mixing entropy			A549	0.568381	-0.373135	0.322188	Silhouette coefficient
	kidney	-2940.98	-3102.24	-2996.11	mixing entropy			A549	0.633256	-0.346357	-0.448921	Silhouette coefficient
	kidney	-2950.23	-3100.77	-3010.46	mixing entropy			A549	0.709065	0.0867827	-0.285676	Silhouette coefficient
	kidney	-2970.85	-3102.02	-3022.23	mixing entropy			A549	0.692053	0.483286	0.379512	Silhouette coefficient
	kidney	-2948.63	-3102.6	-3013.58	mixing entropy			A549	0.695494	0.48353	0.379021	Silhouette coefficient
	kidney	-2962.65	-3103.14	-3001.16	mixing entropy			A549	0.702359	0.493879	-0.177015	Silhouette coefficient
	kidney	-2943.46	-3102.6	-3008.94	mixing entropy			A549	0.632924	0.306319	-0.421549	Silhouette coefficient
	kidney	-2966.12	-3102.59	-3021.06	mixing entropy			A549	0.686752	0.445749	0.376659	Silhouette coefficient
	kidney	-2936.78	-3102.06	-3017.32	mixing entropy			A549	0.703196	0.501419	0.381681	Silhouette coefficient
	kidney	-2958.05	-3103.63	-3011.99	mixing entropy			A549	0.689208	0.501382	0.361433	Silhouette coefficient
	kidney	-2963.18	-3103.22	-3018.5	mixing entropy			A549	0.574495	-0.37719	-0.344007	Silhouette coefficient
	kidney	-2944.52	-3103.13	-3005.92	mixing entropy			A549	0.641046	0.416006	0.378746	Silhouette coefficient
	kidney	-2958.73	-3101.64	-3014.37	mixing entropy			A549	0.611437	0.38553	0.363913	Silhouette coefficient
	kidney	-2967.44	-3101.91	-3010.18	mixing entropy			A549	0.623651	0.499386	0.378683	Silhouette coefficient
	kidney	-2959.86	-3101.77	-3012.89	mixing entropy			A549	0.509223	0.483288	0.373785	Silhouette coefficient
	kidney	-2954.8	-3103.08	-3011.15	mixing entropy			A549	0.579943	0.378526	-0.173542	Silhouette coefficient
	kidney	-2953.42	-3103.2	-3014.33	mixing entropy			A549	0.631568	0.452672	0.351565	Silhouette coefficient
	kidney	-2967.78	-3102.65	-3004.04	mixing entropy			A549	0.584071	0.438014	-0.207402	Silhouette coefficient
	kidney	-2972.91	-3102.95	-3012.79	mixing entropy			A549	0.535068	0.291797	0.334023	Silhouette coefficient
	kidney	-2959.27	-3102.75	-3002.64	mixing entropy			A549	0.646222	0.45327	0.366116	Silhouette coefficient
	kidney	-2971.17	-3102.48	-3019.18	mixing entropy			A549	0.650058	0.278573	0.332574	Silhouette coefficient
	kidney	-2942.35	-3102.58	-3019.58	mixing entropy			A549	0.643664	0.459723	0.338261	Silhouette coefficient
	kidney	-2940.27	-3101.29	-3013.42	mixing entropy			A549	0.638807	0.478752	0.348072	Silhouette coefficient
	kidney	-2969.95	-3101.48	-3011.09	mixing entropy			A549	0.689036	0.510755	0.37542	Silhouette coefficient
	kidney	-2950.18	-3103.34	-3007.16	mixing entropy			A549	0.617216	0.481601	-0.207012	Silhouette coefficient
	kidney	-2955.83	-3100.29	-3024.44	mixing entropy			A549	0.611555	0.450791	0.367488	Silhouette coefficient
	kidney	-2952.7	-3103.13	-3014.93	mixing entropy			A549	0.39236	0.316445	0.381739	Silhouette coefficient
	kidney	-2940.54	-3101.32	-3020.33	mixing entropy			A549	0.595054	-0.34429	-0.275297	Silhouette coefficient
	kidney	-2947.57	-3102.39	-3012.1	mixing entropy			A549	0.701077	-0.387829	0.352012	Silhouette coefficient
	kidney	-2953.11	-3102.55	-3024.65	mixing entropy			A549	0.668986	0.475901	0.336469	Silhouette coefficient
	kidney	-2962.48	-3102.75	-3016.67	mixing entropy			A549	0.62155	-0.388124	-0.284029	Silhouette coefficient
	kidney	-2947.89	-3102.69	-3023.19	mixing entropy			A549	0.694952	0.501856	0.354965	Silhouette coefficient
	kidney	-2966.44	-3102.77	-3001.61	mixing entropy			A549	0.690984	0.497244	0.326588	Silhouette coefficient
	kidney	-2955.57	-3101.31	-3017.08	mixing entropy			A549	0.609523	0.396374	0.36085	Silhouette coefficient
	kidney	-2951.04	-3103.24	-3015.21	mixing entropy			A549	0.708781	0.312348	0.37467	Silhouette coefficient
	kidney	-2969.17	-3103.14	-3016.02	mixing entropy			A549	0.531447	-0.375402	0.361045	Silhouette coefficient
	kidney	-2976.08	-3102.99	-3021.94	mixing entropy			A549	0.64454	0.418984	0.364119	Silhouette coefficient
	kidney	-2946.56	-3101.89	-3010.83	mixing entropy			A549	0.678686	0.499675	0.349532	Silhouette coefficient
	kidney	-2941.63	-3102.18	-3013.55	mixing entropy			A549	0.684901	0.456441	0.372971	Silhouette coefficient
	kidney	-2944.39	-3103.17	-3008.08	mixing entropy			A549	0.538703	-0.350322	-0.267435	Silhouette coefficient
	kidney	-2942.78	-3101.81	-3009	mixing entropy			A549	0.614488	-0.377618	0.289241	Silhouette coefficient
	kidney	-2964.49	-3103.7	-3016.61	mixing entropy			A549	0.592702	0.493248	0.327992	Silhouette coefficient
	kidney	-2964.26	-3103.01	-3008.99	mixing entropy			A549	0.498539	-0.362964	0.374833	Silhouette coefficient
	lung	-2882.43	-3096.33	-3067.18	mixing entropy			A549	0.69861	0.459439	0.376541	Silhouette coefficient
	lung	-2892.45	-3097.92	-3049.87	mixing entropy			A549	0.536255	0.461013	0.357406	Silhouette coefficient
	lung	-2876.77	-3096.83	-3085.7	mixing entropy			A549	0.684615	0.150559	0.372639	Silhouette coefficient
	lung	-2872.77	-3094.75	-3079.4	mixing entropy			A549	0.59413	0.160034	0.372511	Silhouette coefficient
	lung	-2875.11	-3089.36	-3056.52	mixing entropy			A549	0.700705	-0.223063	0.373995	Silhouette coefficient
	lung	-2873.72	-3089.58	-3103.84	mixing entropy			A549	0.521561	-0.382174	-0.270181	Silhouette coefficient
	lung	-2873.75	-3090.32	-3075.16	mixing entropy			A549	0.652942	0.454486	0.367818	Silhouette coefficient
	lung	-2888.09	-3096.98	-3070.93	mixing entropy			A549	0.681417	0.474678	0.346501	Silhouette coefficient
	lung	-2859.84	-3099.19	-3084.77	mixing entropy			A549	0.526388	0.346876	0.305778	Silhouette coefficient
	lung	-2867.79	-3096.82	-3051.85	mixing entropy			A549	0.687439	-0.381433	0.370977	Silhouette coefficient
	lung	-2880.93	-3099.63	-3045.93	mixing entropy			A549	0.638823	0.495965	0.326537	Silhouette coefficient
	lung	-2879.14	-3096.49	-3068.48	mixing entropy			A549	0.625895	0.375977	0.35596	Silhouette coefficient
	lung	-2861.37	-3086.96	-3086.61	mixing entropy			A549	0.682729	0.500491	0.381761	Silhouette coefficient
	lung	-2869.81	-3100.3	-3078.51	mixing entropy			A549	0.56966	0.406195	0.322166	Silhouette coefficient
	lung	-2879.97	-3099.96	-3078.61	mixing entropy			A549	0.555306	0.0956806	0.371825	Silhouette coefficient
	lung	-2875.09	-3092.17	-3047.89	mixing entropy			A549	0.704816	0.497874	-0.173827	Silhouette coefficient
	lung	-2889.37	-3096.61	-3057.89	mixing entropy			A549	0.620833	0.455654	0.340507	Silhouette coefficient
	lung	-2869.07	-3101.02	-3088.3	mixing entropy			A549	0.689566	0.0747129	0.374775	Silhouette coefficient
	lung	-2881.91	-3084.53	-3061.06	mixing entropy			A549	0.684811	0.50666	0.339564	Silhouette coefficient
	lung	-2879.76	-3094.1	-3064.94	mixing entropy			A549	0.618553	0.379535	0.37181	Silhouette coefficient
	lung	-2882.03	-3096.1	-3074.25	mixing entropy			A549	0.705102	0.499261	0.335835	Silhouette coefficient
	lung	-2863.39	-3091.84	-3075.3	mixing entropy			A549	0.686385	0.505897	0.368013	Silhouette coefficient
	lung	-2872.28	-3091.96	-3071.53	mixing entropy			A549	0.652721	0.0756765	0.339867	Silhouette coefficient
	lung	-2873.83	-3094.38	-3073.04	mixing entropy			A549	0.64968	-0.378989	0.307759	Silhouette coefficient
	lung	-2868.19	-3103.47	-3077.78	mixing entropy			A549	0.682065	0.370387	0.373552	Silhouette coefficient
	lung	-2879.68	-3097.15	-3080.53	mixing entropy			A549	0.609951	0.4854	0.362001	Silhouette coefficient
	lung	-2849.76	-3096.25	-3081.54	mixing entropy			A549	0.541983	0.15053	0.374463	Silhouette coefficient
	lung	-2879.42	-3098.1	-3088.85	mixing entropy			A549	0.698572	0.201832	0.373493	Silhouette coefficient
	lung	-2887.75	-3095.76	-3087.19	mixing entropy			A549	0.67463	0.447212	0.365108	Silhouette coefficient
	lung	-2875.76	-3097.32	-3049.09	mixing entropy			A549	0.676489	0.277088	0.337834	Silhouette coefficient
	lung	-2866.63	-3094.85	-3059.89	mixing entropy			A549	0.641852	0.0761443	0.350918	Silhouette coefficient
	lung	-2875.17	-3096.73	-3063.2	mixing entropy			A549	0.629265	-0.384895	0.349244	Silhouette coefficient
	lung	-2866.04	-3097.01	-3075.76	mixing entropy			A549	0.648966	0.438869	0.357037	Silhouette coefficient
	lung	-2874.93	-3100.58	-3116.17	mixing entropy			A549	0.60214	0.183856	0.380659	Silhouette coefficient
	lung	-2885.28	-3092.75	-3071.73	mixing entropy			A549	0.543921	0.178843	-0.303407	Silhouette coefficient
	lung	-2871.25	-3080.11	-3085.64	mixing entropy			A549	0.700352	0.484425	0.377494	Silhouette coefficient
	lung	-2873.13	-3098.07	-3069.7	mixing entropy			A549	0.594509	0.341573	0.356496	Silhouette coefficient
	lung	-2861.34	-3092.33	-3076.76	mixing entropy			A549	0.551905	-0.361164	0.34934	Silhouette coefficient
	lung	-2890.13	-3095.65	-3071.23	mixing entropy			A549	0.605673	0.175587	0.380601	Silhouette coefficient
	lung	-2905.26	-3090.07	-3056.19	mixing entropy			A549	0.652089	-0.37462	0.298556	Silhouette coefficient
	lung	-2876.97	-3103.27	-3074.64	mixing entropy			A549	0.606373	0.0953393	0.344874	Silhouette coefficient
	lung	-2890.36	-3095.95	-3066.78	mixing entropy			A549	0.665145	0.492263	0.367821	Silhouette coefficient
	lung	-2888.53	-3101.56	-3074.81	mixing entropy			A549	0.649577	0.26022	0.301139	Silhouette coefficient
	lung	-2877.28	-3089.61	-3054.06	mixing entropy			A549	0.705501	0.50365	0.376104	Silhouette coefficient
	lung	-2876.66	-3096.42	-3058.92	mixing entropy			A549	0.547961	-0.382139	0.310962	Silhouette coefficient
	lung	-2879.72	-3089.28	-3064.18	mixing entropy			A549	0.649738	0.0850084	0.351133	Silhouette coefficient
	lung	-2870.41	-3096.64	-3077.61	mixing entropy			A549	0.70098	-0.382908	0.266652	Silhouette coefficient
	lung	-2863.56	-3099.83	-3058.92	mixing entropy			A549	0.693941	0.44441	0.378938	Silhouette coefficient
	lung	-2867.14	-3091.78	-3079.21	mixing entropy			A549	0.562973	0.285323	0.310933	Silhouette coefficient
	lung	-2883.81	-3100.19	-3069.02	mixing entropy			A549	0.619539	0.412282	0.353373	Silhouette coefficient
	lung	-2883.16	-3099.51	-3069.14	mixing entropy			A549	0.653318	0.49986	0.368114	Silhouette coefficient
	lung	-2865.22	-3098.35	-3066.75	mixing entropy			A549	0.590675	0.314294	0.374679	Silhouette coefficient
	lung	-2863.36	-3099.12	-3058.14	mixing entropy			A549	0.703205	0.38125	0.349304	Silhouette coefficient
	lung	-2877.93	-3095.52	-3067.17	mixing entropy			A549	0.670225	0.180001	-0.268462	Silhouette coefficient
	lung	-2883.96	-3100.89	-3079.71	mixing entropy			A549	0.70161	0.400519	-0.202876	Silhouette coefficient
	lung	-2880.37	-3100.3	-3054.29	mixing entropy			A549	0.66695	-0.360399	-0.162638	Silhouette coefficient
	lung	-2896.76	-3099.8	-3051.18	mixing entropy			A549	0.543654	0.45848	0.354642	Silhouette coefficient
	lung	-2893.86	-3101.81	-3078.56	mixing entropy			A549	0.617252	0.376596	-0.282226	Silhouette coefficient
	lung	-2875.49	-3098.59	-3066.48	mixing entropy			A549	0.57235	0.438057	0.36481	Silhouette coefficient
	lung	-2859.8	-3088.22	-3069.62	mixing entropy			A549	0.664074	-0.346166	-0.426938	Silhouette coefficient
	lung	-2885.96	-3103.2	-3047.21	mixing entropy			A549	0.584311	0.497313	0.359821	Silhouette coefficient
	lung	-2899.65	-3098.96	-3077.98	mixing entropy			A549	0.613473	0.384134	0.36276	Silhouette coefficient
	lung	-2859.89	-3103.21	-3064.41	mixing entropy			A549	0.699709	-0.377842	0.350332	Silhouette coefficient
	lung	-2872.26	-3091.6	-3086	mixing entropy			A549	0.614173	-0.35509	0.288033	Silhouette coefficient
	lung	-2887.92	-3090	-3078.39	mixing entropy			A549	0.611237	0.394266	-0.174595	Silhouette coefficient
	lung	-2875.53	-3098.89	-3064.99	mixing entropy			A549	0.705916	-0.379076	0.255009	Silhouette coefficient
	lung	-2875.66	-3092.01	-3068.99	mixing entropy			A549	0.620469	-0.383638	0.377627	Silhouette coefficient
	lung	-2894.25	-3094.58	-3067.15	mixing entropy			A549	0.701918	0.176619	0.362267	Silhouette coefficient
	lung	-2882.79	-3084.81	-3055.63	mixing entropy			A549	0.686554	0.44424	0.360498	Silhouette coefficient
	lung	-2883.99	-3087.49	-3065.02	mixing entropy			A549	0.687529	-0.364919	0.248161	Silhouette coefficient
	lung	-2856.05	-3092.46	-3082.01	mixing entropy			A549	0.618647	0.482762	0.339198	Silhouette coefficient
	lung	-2878.64	-3096.99	-3084.89	mixing entropy			A549	0.613671	0.385339	0.357085	Silhouette coefficient
	lung	-2880.55	-3101.18	-3073.6	mixing entropy			A549	0.630101	0.379806	0.381874	Silhouette coefficient
	lung	-2883.85	-3095.41	-3068.28	mixing entropy			A549	0.68418	0.493381	0.377066	Silhouette coefficient
	lung	-2864.62	-3099.03	-3068.74	mixing entropy			A549	0.695745	0.458236	0.324093	Silhouette coefficient
	lung	-2871.13	-3098.59	-3048.18	mixing entropy			A549	0.69693	-0.380229	0.233757	Silhouette coefficient
	lung	-2885.18	-3096.6	-3081.62	mixing entropy			A549	0.686787	-0.377226	0.317265	Silhouette coefficient
	lung	-2872.63	-3097.48	-3054.72	mixing entropy			A549	0.709426	-0.366125	-0.107412	Silhouette coefficient
	lung	-2862.96	-3098.69	-3069.3	mixing entropy			A549	0.544823	0.446512	0.351272	Silhouette coefficient
	lung	-2874.1	-3096.45	-3086.22	mixing entropy			A549	0.681655	0.422039	0.365825	Silhouette coefficient
	lung	-2891.5	-3094.78	-3055.62	mixing entropy			A549	0.565642	0.456046	0.368032	Silhouette coefficient
	lung	-2895.85	-3098.56	-3100.08	mixing entropy			A549	0.708743	-0.383392	0.37508	Silhouette coefficient
	lung	-2887.7	-3088.68	-3062.04	mixing entropy			A549	0.609621	0.458354	0.354334	Silhouette coefficient
	lung	-2868.13	-3097.38	-3060.51	mixing entropy			A549	0.702628	0.500569	-0.209338	Silhouette coefficient
	lung	-2873.92	-3098.28	-3068.23	mixing entropy			A549	0.700803	0.491805	0.375748	Silhouette coefficient
	lung	-2869.27	-3095.04	-3083.84	mixing entropy			A549	0.535237	0.457066	-0.177119	Silhouette coefficient
	lung	-2874.82	-3086.47	-3088.58	mixing entropy			A549	0.642959	0.323091	0.362094	Silhouette coefficient
	lung	-2895.03	-3100.85	-3064.67	mixing entropy			A549	0.692874	0.404797	0.373182	Silhouette coefficient
	lung	-2876.17	-3101.79	-3095.28	mixing entropy			A549	0.578108	0.431689	0.374483	Silhouette coefficient
	lung	-2884.2	-3098.13	-3048.18	mixing entropy			A549	0.70482	0.50371	0.376476	Silhouette coefficient
	lung	-2874.93	-3096.38	-3068.8	mixing entropy			A549	0.678077	0.456129	0.33601	Silhouette coefficient
	lung	-2879.31	-3092.52	-3068.77	mixing entropy			A549	0.652052	0.394475	0.375101	Silhouette coefficient
	lung	-2880.81	-3090.31	-3076.77	mixing entropy			A549	0.604802	0.468689	-0.20917	Silhouette coefficient
	lung	-2878.61	-3098.35	-3073.13	mixing entropy			A549	0.595999	0.510905	0.376116	Silhouette coefficient
	lung	-2886.14	-3089.63	-3072.82	mixing entropy			A549	0.694119	-0.362549	0.371143	Silhouette coefficient
	lung	-2868.67	-3101.03	-3066.47	mixing entropy			A549	0.691856	-0.378343	0.299466	Silhouette coefficient
	lung	-2900.16	-3099.64	-3089.16	mixing entropy			A549	0.586606	0.507838	-0.206805	Silhouette coefficient
	lung	-2879.15	-3097.17	-3070.9	mixing entropy			A549	0.603178	0.506049	0.333286	Silhouette coefficient
	lung	-2884.84	-3097.02	-3084.89	mixing entropy			A549	0.531266	0.385589	0.357796	Silhouette coefficient
	lung	-2881.25	-3088.02	-3059.66	mixing entropy			A549	0.627907	0.483467	0.379059	Silhouette coefficient
								A549	0.616546	0.503351	0.323829	Silhouette coefficient
								A549	0.68896	0.463092	0.348547	Silhouette coefficient
								A549	0.63974	0.451195	0.342602	Silhouette coefficient
								A549	0.615154	0.46932	0.337979	Silhouette coefficient
								A549	0.656044	0.446898	0.373777	Silhouette coefficient
								A549	0.656078	0.455849	-0.206672	Silhouette coefficient
								A549	0.702386	-0.384592	-0.271581	Silhouette coefficient
								A549	0.663814	0.458837	0.375338	Silhouette coefficient
								A549	0.539417	0.495442	0.304382	Silhouette coefficient
								A549	0.628231	0.468726	0.37497	Silhouette coefficient
								A549	0.705513	0.250512	0.352541	Silhouette coefficient
								A549	0.646409	-0.379292	0.290567	Silhouette coefficient
								A549	0.549903	0.501547	0.376845	Silhouette coefficient
								A549	0.608741	0.488952	0.375396	Silhouette coefficient
								A549	0.704396	0.499964	0.375132	Silhouette coefficient
								A549	0.603934	0.188468	0.375341	Silhouette coefficient
								A549	0.646388	0.372243	0.364586	Silhouette coefficient
								A549	0.658497	0.162241	0.376394	Silhouette coefficient
								A549	0.57194	0.464613	0.354412	Silhouette coefficient
								A549	0.687838	0.437052	0.368618	Silhouette coefficient
								A549	0.706061	0.487367	0.330426	Silhouette coefficient
								A549	0.680705	-0.354962	0.329069	Silhouette coefficient
								A549	0.688342	0.366577	0.320778	Silhouette coefficient
								A549	0.64547	0.500367	-0.208728	Silhouette coefficient
								A549	0.625289	-0.378759	0.311425	Silhouette coefficient
								A549	0.514077	0.450459	0.35883	Silhouette coefficient
								A549	0.652521	0.463722	0.34001	Silhouette coefficient
								A549	0.60932	0.501785	0.380412	Silhouette coefficient
								A549	0.624269	0.382362	0.35142	Silhouette coefficient
								A549	0.703507	0.480483	-0.184999	Silhouette coefficient
								A549	0.657246	-0.357941	-0.385521	Silhouette coefficient
								A549	0.546766	0.384456	0.33626	Silhouette coefficient
								A549	0.697128	-0.380808	-0.180128	Silhouette coefficient
								A549	0.648106	0.462286	0.337256	Silhouette coefficient
								A549	0.599256	-0.369536	0.259413	Silhouette coefficient
								A549	0.333109	-0.378436	0.31573	Silhouette coefficient
								A549	0.61977	0.374578	0.310199	Silhouette coefficient
								A549	0.604531	0.469945	0.35415	Silhouette coefficient
								A549	0.610118	0.363648	0.377511	Silhouette coefficient
								A549	0.620655	0.482607	0.349254	Silhouette coefficient
								A549	-0.540818	0.483604	0.376034	Silhouette coefficient
								A549	0.623311	-0.376777	-0.386167	Silhouette coefficient
								A549	0.667013	0.494833	0.381235	Silhouette coefficient
								A549	0.579721	0.394532	0.321499	Silhouette coefficient
								A549	0.655291	-0.383122	0.365823	Silhouette coefficient
								A549	0.69889	0.155509	0.378975	Silhouette coefficient
								A549	0.671464	0.478441	0.335671	Silhouette coefficient
								A549	0.688887	0.508712	0.352614	Silhouette coefficient
								A549	0.608313	0.507268	0.381785	Silhouette coefficient
								A549	0.704704	0.503265	0.374936	Silhouette coefficient
								A549	0.612668	0.376017	0.352743	Silhouette coefficient
								A549	0.667312	0.295584	0.338723	Silhouette coefficient
								A549	0.635902	0.441796	0.332711	Silhouette coefficient
								A549	0.676967	0.104215	0.360116	Silhouette coefficient
								A549	0.637532	0.320287	0.38109	Silhouette coefficient
								A549	0.636018	0.490929	0.380339	Silhouette coefficient
								A549	0.651365	0.38312	0.357976	Silhouette coefficient
								A549	0.589188	0.490816	0.371178	Silhouette coefficient
								A549	0.703597	-0.376523	0.2706	Silhouette coefficient
								A549	0.680726	-0.34326	0.242564	Silhouette coefficient
								A549	0.710979	0.317253	0.370818	Silhouette coefficient
								A549	0.578804	0.453426	0.363042	Silhouette coefficient
								A549	0.640881	0.113744	0.350236	Silhouette coefficient
								A549	0.505733	-0.381228	0.307669	Silhouette coefficient
								A549	0.66536	0.170554	0.3757	Silhouette coefficient
								A549	0.637162	0.422938	0.371376	Silhouette coefficient
								A549	0.663866	0.165627	0.374952	Silhouette coefficient
								A549	0.66975	0.491893	0.377339	Silhouette coefficient
								A549	0.697283	-0.378737	0.236965	Silhouette coefficient
								A549	0.678596	0.311846	0.356675	Silhouette coefficient
								A549	0.610667	0.484316	0.362193	Silhouette coefficient
								A549	0.598571	0.38313	0.351916	Silhouette coefficient
								A549	0.483788	0.504222	0.378195	Silhouette coefficient
								A549	0.621701	0.481731	0.369047	Silhouette coefficient
								A549	0.565315	0.460201	-0.207063	Silhouette coefficient
								A549	0.146925	0.115082	-0.183034	Silhouette coefficient
								A549	0.521547	0.416355	0.362112	Silhouette coefficient
								A549	0.486569	0.455659	0.350209	Silhouette coefficient
								A549	0.325499	0.490662	-0.180643	Silhouette coefficient
								A549	0.270924	0.0877637	0.369454	Silhouette coefficient
								A549	0.606486	-0.386338	0.34556	Silhouette coefficient
								A549	0.530871	0.500312	0.318538	Silhouette coefficient
								A549	0.505868	0.318238	0.363185	Silhouette coefficient
								A549	0.316281	0.441048	0.36786	Silhouette coefficient
								A549	0.559179	0.464471	0.348995	Silhouette coefficient
								A549	0.515154	0.408327	0.381713	Silhouette coefficient
								A549	0.368183	0.500553	0.360637	Silhouette coefficient
								A549	0.517317	0.387059	0.315748	Silhouette coefficient
								A549	0.198063	0.0801379	0.302363	Silhouette coefficient
								A549	0.568422	0.502676	0.375173	Silhouette coefficient
								A549	0.336428	0.38001	0.311717	Silhouette coefficient
								A549	0.520341	0.483193	0.340387	Silhouette coefficient
								A549	0.543182	0.473989	0.347689	Silhouette coefficient
								A549	0.350587	0.47779	0.379797	Silhouette coefficient
								A549	-0.0480373	0.390379	0.367748	Silhouette coefficient
								A549	0.565143	0.511116	0.381059	Silhouette coefficient
								A549	0.54396	0.135068	-0.275229	Silhouette coefficient
								A549	0.280801	-0.36153	-0.288571	Silhouette coefficient
								A549	0.519017	0.413669	0.369234	Silhouette coefficient
								A549	0.599164	0.499291	-0.206937	Silhouette coefficient
								A549	0.57312	0.40036	0.341278	Silhouette coefficient
								A549	0.584029	-0.37882	0.326555	Silhouette coefficient
								A549	0.24706	0.450037	0.375486	Silhouette coefficient
								A549	0.412483	0.499253	0.321498	Silhouette coefficient
								A549	0.620214	0.467407	0.353723	Silhouette coefficient
								A549	0.582576	0.487861	0.328637	Silhouette coefficient
								A549	0.250723	0.502331	0.31977	Silhouette coefficient
								A549	0.455956	0.486024	0.372469	Silhouette coefficient
								A549	0.387559	0.462599	0.355712	Silhouette coefficient
								A549	0.386955	-0.380242	0.373491	Silhouette coefficient
								A549	0.495632	0.322896	0.34778	Silhouette coefficient
								A549	0.508813	0.494185	0.375366	Silhouette coefficient
								A549	0.514081	0.446623	0.355457	Silhouette coefficient
								A549	0.576543	0.384663	-0.438753	Silhouette coefficient
								A549	0.568438	-0.382586	0.362076	Silhouette coefficient
								A549	0.543526	0.417765	0.365886	Silhouette coefficient
								A549	0.516285	0.455761	0.366308	Silhouette coefficient
								A549	0.457206	0.333684	0.368345	Silhouette coefficient
								A549	0.479705	0.30571	0.36694	Silhouette coefficient
								A549	-0.356172	0.393766	-0.179009	Silhouette coefficient
								A549	0.137221	0.06567	0.381306	Silhouette coefficient
								A549	0.595563	-0.381981	0.290675	Silhouette coefficient
								A549	0.606713	-0.382132	0.361646	Silhouette coefficient
								A549	0.600192	0.433098	-0.171769	Silhouette coefficient
								A549	0.604776	0.455488	0.363259	Silhouette coefficient
								A549	0.598535	0.448041	0.364751	Silhouette coefficient
								A549	0.586879	0.433032	0.37742	Silhouette coefficient
								A549	0.347769	0.48867	-0.207444	Silhouette coefficient
								A549	0.565201	0.0659999	0.363625	Silhouette coefficient
								A549	0.58254	0.138371	0.374683	Silhouette coefficient
								A549	0.607905	0.269071	0.308888	Silhouette coefficient
								A549	0.262042	0.391979	0.365335	Silhouette coefficient
								A549	0.547312	0.444181	0.364803	Silhouette coefficient
								A549	0.579467	0.436115	0.36155	Silhouette coefficient
								A549	0.518283	0.279857	0.307397	Silhouette coefficient
								A549	0.561184	0.488346	0.379945	Silhouette coefficient
								A549	0.600538	0.328217	-0.25555	Silhouette coefficient
								A549	0.352819	0.437138	0.3807	Silhouette coefficient
								A549	0.52562	-0.36237	0.310797	Silhouette coefficient
								A549	0.520888	0.44222	0.374214	Silhouette coefficient
								A549	-0.1183	0.37626	0.354896	Silhouette coefficient
								A549	0.529872	-0.368043	-0.259861	Silhouette coefficient
								A549	0.577519	-0.378225	0.351466	Silhouette coefficient
								A549	0.608531	-0.364581	0.351233	Silhouette coefficient
								A549	0.382579	0.440971	-0.171772	Silhouette coefficient
								A549	0.523338	0.432265	0.361963	Silhouette coefficient
								A549	0.581219	0.504284	0.327382	Silhouette coefficient
								A549	0.414753	0.442048	0.356125	Silhouette coefficient
								A549	0.48602	0.484656	-0.175805	Silhouette coefficient
								A549	0.481775	0.0234491	0.371962	Silhouette coefficient
								A549	0.601881	0.458464	0.35143	Silhouette coefficient
								A549	0.314251	0.458543	0.352653	Silhouette coefficient
								A549	0.581953	0.42312	0.37061	Silhouette coefficient
								A549	0.53386	0.479173	0.375224	Silhouette coefficient
								A549	0.486579	-0.362012	0.306621	Silhouette coefficient
								A549	0.389407	0.507724	0.324068	Silhouette coefficient
								A549	0.557825	0.506716	0.378793	Silhouette coefficient
								A549	0.368078	-0.385456	0.376201	Silhouette coefficient
								A549	0.629789	0.384146	0.37971	Silhouette coefficient
								A549	0.62322	0.194328	-0.208803	Silhouette coefficient
								A549	0.244402	-0.365145	-0.286857	Silhouette coefficient
								A549	0.514585	0.190919	0.321017	Silhouette coefficient
								A549	0.549151	0.465291	-0.207008	Silhouette coefficient
								A549	0.579115	0.449734	0.357011	Silhouette coefficient
								A549	0.622099	0.143966	0.37257	Silhouette coefficient
								A549	0.572462	0.443902	-0.174208	Silhouette coefficient
								A549	0.612675	0.500724	0.374361	Silhouette coefficient
								A549	0.582298	0.463923	0.337254	Silhouette coefficient
								A549	0.515667	0.384113	0.380169	Silhouette coefficient
								A549	0.372571	0.4832	0.365593	Silhouette coefficient
								A549	0.616493	0.506837	-0.208247	Silhouette coefficient
								A549	0.564656	0.456482	0.368597	Silhouette coefficient
								A549	0.338424	0.428922	-0.207936	Silhouette coefficient
								A549	0.53844	0.47216	0.374319	Silhouette coefficient
								A549	0.620283	0.404333	-0.206291	Silhouette coefficient
								A549	0.444705	0.440625	0.374702	Silhouette coefficient
								A549	0.547581	-0.386171	0.33171	Silhouette coefficient
								A549	0.555258	0.455402	0.364843	Silhouette coefficient
								A549	-0.124798	0.402513	-0.438114	Silhouette coefficient
								A549	0.556407	0.16432	-0.242512	Silhouette coefficient
								A549	0.0468465	0.382587	0.38019	Silhouette coefficient
								A549	0.524388	0.159466	0.381576	Silhouette coefficient
								A549	0.595142	0.44334	0.373293	Silhouette coefficient
								A549	0.389433	-0.144196	-0.110284	Silhouette coefficient
								A549	0.281998	0.0348222	0.0113592	Silhouette coefficient
								A549	0.484583	-0.15848	0.00255151	Silhouette coefficient
								A549	0.523144	-0.232676	0.0846518	Silhouette coefficient
								A549	0.54097	-0.122568	-0.0880849	Silhouette coefficient
								A549	0.520092	-0.0720682	-0.00181006	Silhouette coefficient
								A549	-0.143348	0.0447271	-0.00425959	Silhouette coefficient
								A549	0.583641	-0.139159	0.0178541	Silhouette coefficient
								A549	0.582329	-0.0289232	0.0774002	Silhouette coefficient
								A549	0.215777	-0.0635658	-0.13576	Silhouette coefficient
								A549	0.234409	-0.0644508	-0.00402222	Silhouette coefficient
								A549	0.484925	0.0488046	-0.0259371	Silhouette coefficient
								A549	0.494822	0.05188	0.00824363	Silhouette coefficient
								A549	0.613719	0.0365484	-0.0883213	Silhouette coefficient
								A549	-0.0981347	-0.227876	0.0592235	Silhouette coefficient
								A549	0.581376	0.0302881	-0.0180518	Silhouette coefficient
								A549	0.570538	-0.122243	-0.216879	Silhouette coefficient
								A549	0.00378512	-0.0500493	-0.152477	Silhouette coefficient
								A549	0.531767	0.0537603	-0.368057	Silhouette coefficient
								A549	0.592318	-0.0340936	-0.0173277	Silhouette coefficient
								A549	0.548814	-0.472015	0.0856427	Silhouette coefficient
								A549	0.547292	0.0726117	0.0557983	Silhouette coefficient
								A549	0.478662	-0.0510634	-0.000479788	Silhouette coefficient
								A549	-0.191165	-0.139539	-0.0448212	Silhouette coefficient
								A549	0.442502	-0.294164	-0.287962	Silhouette coefficient
								A549	0.369149	-0.0685499	0.148227	Silhouette coefficient
								A549	0.323322	-0.139547	-0.0244598	Silhouette coefficient
								A549	0.407187	-0.0139058	-0.00341551	Silhouette coefficient
								A549	0.582069	0.0735518	0.0380619	Silhouette coefficient
								A549	0.349034	-0.102	-0.139465	Silhouette coefficient
								A549	0.54424	-0.134581	0.0121422	Silhouette coefficient
								A549	0.318092	-0.0687803	-0.151477	Silhouette coefficient
								A549	0.437055	-0.130233	-0.13524	Silhouette coefficient
								A549	0.378443	-0.0784009	0.01687	Silhouette coefficient
								A549	0.618885	-0.255969	0.101096	Silhouette coefficient
								A549	-0.128563	0.0548094	-0.324006	Silhouette coefficient
								A549	0.521422	-0.143266	-0.0599224	Silhouette coefficient
								A549	0.234869	-0.137407	-0.010488	Silhouette coefficient
								A549	0.499458	-0.135066	-0.142506	Silhouette coefficient
								A549	0.473987	-0.14497	-0.0463204	Silhouette coefficient
								A549	0.245843	-0.0863864	0.0221298	Silhouette coefficient
								A549	0.576959	0.0665829	0.0538099	Silhouette coefficient
								A549	0.598012	-0.200989	0.100388	Silhouette coefficient
								A549	0.295989	-0.125458	-0.133607	Silhouette coefficient
								A549	0.575682	-0.0649663	-0.261451	Silhouette coefficient
								A549	0.575189	-0.0138779	-0.0562356	Silhouette coefficient
								A549	0.298058	-0.0599403	-0.217959	Silhouette coefficient
								A549	0.574896	-0.0838284	0.0525169	Silhouette coefficient
								A549	0.572239	-0.142401	-0.0516124	Silhouette coefficient
								A549	0.513756	-0.123495	-0.0215185	Silhouette coefficient
								A549	0.251391	-0.106575	0.0138588	Silhouette coefficient
								A549	0.473962	0.05806	-0.00609726	Silhouette coefficient
								A549	0.585722	-0.134757	-0.0838164	Silhouette coefficient
								A549	0.514913	0.0724741	0.052489	Silhouette coefficient
								A549	0.528241	-0.0748854	-0.0964082	Silhouette coefficient
								A549	0.525855	-0.0767245	-0.167885	Silhouette coefficient
								A549	0.522318	0.0596726	0.0984591	Silhouette coefficient
								A549	0.470888	0.0283282	0.0874002	Silhouette coefficient
								A549	0.59854	-0.128667	-0.0620782	Silhouette coefficient
								A549	0.164497	-0.125935	-0.0290611	Silhouette coefficient
								A549	0.573981	-0.0977712	-0.0082148	Silhouette coefficient
								A549	0.387715	-0.125457	-0.0889678	Silhouette coefficient
								A549	0.622234	0.0634094	0.0522192	Silhouette coefficient
								A549	0.609495	-0.110449	0.134558	Silhouette coefficient
								A549	0.528493	0.0559994	0.0544564	Silhouette coefficient
								A549	0.51854	-0.145665	-0.0782378	Silhouette coefficient
								A549	0.585937	0.0431185	-0.00424001	Silhouette coefficient
								A549	0.531581	-0.0155899	0.0692859	Silhouette coefficient
								A549	0.574572	-0.0657395	-0.149142	Silhouette coefficient
								A549	0.617226	-0.440767	-0.375945	Silhouette coefficient
								A549	0.605591	-0.287987	0.0976101	Silhouette coefficient
								A549	0.246993	-0.114577	0.062569	Silhouette coefficient
								A549	0.545682	-0.0537505	0.0675389	Silhouette coefficient
								A549	0.565807	-0.0467918	-0.15931	Silhouette coefficient
								A549	0.570578	-0.179105	0.102712	Silhouette coefficient
								A549	0.560571	0.0726803	0.0887203	Silhouette coefficient
								A549	0.48859	-0.23024	0.0520246	Silhouette coefficient
								A549	0.548369	-0.144617	-0.0561555	Silhouette coefficient
								A549	0.0625377	0.03052	0.0789482	Silhouette coefficient
								A549	0.0831949	-0.133563	-0.376184	Silhouette coefficient
								A549	0.602503	-0.0833531	-0.368574	Silhouette coefficient
								A549	0.32536	-0.22502	0.0968817	Silhouette coefficient
								A549	0.323798	0.0575875	0.0182129	Silhouette coefficient
								A549	0.576863	0.0355154	0.099049	Silhouette coefficient
								A549	0.301803	-0.329915	-0.374918	Silhouette coefficient
								A549	0.604143	0.0434083	0.00930876	Silhouette coefficient
								A549	0.462504	-0.0953557	-0.212104	Silhouette coefficient
								A549	0.18585	-0.109233	-0.245921	Silhouette coefficient
								A549	0.590256	0.0728899	0.0519376	Silhouette coefficient
								A549	0.104613	0.0469749	0.010681	Silhouette coefficient
								A549	0.231756	0.038087	0.122719	Silhouette coefficient
								A549	0.379061	-0.0650905	-0.00228761	Silhouette coefficient
								A549	0.575719	-0.134242	-0.00735979	Silhouette coefficient
								A549	0.500059	0.0492736	-0.0114783	Silhouette coefficient
								A549	-0.0111706	-0.021474	-0.20321	Silhouette coefficient
								A549	0.561704	-0.0831132	-0.0750929	Silhouette coefficient
								A549	0.499005	0.0567656	0.056318	Silhouette coefficient
								A549	-0.0243262	-0.126652	-0.0114214	Silhouette coefficient
								A549	0.587814	-0.115248	-0.0021892	Silhouette coefficient
								A549	0.430806	-0.133518	-0.151277	Silhouette coefficient
								A549	0.320319	-0.134032	-0.138899	Silhouette coefficient
								A549	0.498106	-0.0710036	0.147337	Silhouette coefficient
								A549	0.588708	-0.0129524	0.0042429	Silhouette coefficient
								A549	0.605584	-0.151787	-0.0144005	Silhouette coefficient
								A549	0.522392	-0.144843	-0.0694607	Silhouette coefficient
								A549	0.574382	0.0275954	0.122167	Silhouette coefficient
								A549	0.19518	-0.129288	-0.0119351	Silhouette coefficient
								A549	0.334446	-0.0271565	-0.156694	Silhouette coefficient
								A549	-0.271387	-0.140211	0.0965013	Silhouette coefficient
								A549	0.525199	-0.226045	0.0112409	Silhouette coefficient
								A549	0.369948	0.0513204	0.00425427	Silhouette coefficient
								A549	0.370659	0.00264225	0.0872951	Silhouette coefficient
								A549	0.318414	-0.00605665	-0.0244923	Silhouette coefficient
								A549	-0.213596	0.0705963	-0.0839199	Silhouette coefficient
								A549	0.579183	0.0333852	-0.0123668	Silhouette coefficient
								A549	0.411873	-0.0875171	-0.12703	Silhouette coefficient
								A549	0.59408	0.0112348	-0.11488	Silhouette coefficient
								A549	0.491454	0.0598746	0.0315481	Silhouette coefficient
								A549	0.482081	0.0226113	0.0683648	Silhouette coefficient
								A549	0.373573	-0.0134265	0.0889205	Silhouette coefficient
								A549	0.574819	-0.0588212	-0.0854675	Silhouette coefficient
								A549	0.0641896	-0.0777261	0.0925907	Silhouette coefficient
								A549	0.331236	0.0743232	0.0519659	Silhouette coefficient
								A549	0.0898684	-0.0257833	0.00779063	Silhouette coefficient
								A549	0.476698	-0.0634638	-0.0862271	Silhouette coefficient
								A549	0.321108	-0.0828288	-0.0334878	Silhouette coefficient
								A549	0.56121	0.0745735	0.0147106	Silhouette coefficient
								A549	0.563159	-0.317269	0.0783793	Silhouette coefficient
								A549	0.55368	-0.0813349	-0.0680479	Silhouette coefficient
								A549	0.498603	-0.025668	-0.0464046	Silhouette coefficient
								A549	0.524498	-0.0409808	0.0094076	Silhouette coefficient
								A549	0.546335	-0.139732	-0.0504568	Silhouette coefficient
								A549	0.309669	-0.43025	-0.370776	Silhouette coefficient
								A549	0.203117	-0.137976	0.0154967	Silhouette coefficient
								A549	0.373327	-0.208482	0.0778877	Silhouette coefficient
								A549	0.54805	0.0611704	0.0577736	Silhouette coefficient
								A549	0.337238	0.0680635	-0.00143472	Silhouette coefficient
								A549	-0.253666	-0.135547	0.101226	Silhouette coefficient
								A549	0.352646	-0.170156	0.0252144	Silhouette coefficient
								A549	0.30391	-0.0446482	0.0855236	Silhouette coefficient
								A549	0.490655	0.0413721	-0.0259364	Silhouette coefficient
								A549	0.555243	0.0469365	0.119759	Silhouette coefficient
								A549	0.565351	-0.0164734	0.090689	Silhouette coefficient
								A549	0.483822	-0.124599	-0.0279442	Silhouette coefficient
								A549	0.203964	-0.130394	-0.0726056	Silhouette coefficient
								A549	0.424925	-0.208749	0.0719735	Silhouette coefficient
								A549	0.367488	-0.271944	0.0604296	Silhouette coefficient
								A549	0.518253	0.0673561	0.00922786	Silhouette coefficient
								A549	-0.100728	-0.109298	0.0848798	Silhouette coefficient
								A549	0.0159631	-0.103288	-0.142895	Silhouette coefficient
								A549	0.550689	-0.0128747	-0.00535287	Silhouette coefficient
								A549	0.113815	0.0448088	0.106147	Silhouette coefficient
								A549	0.590986	-0.143923	-0.0139425	Silhouette coefficient
								A549	0.458107	0.0734382	0.0630208	Silhouette coefficient
								A549	0.277389	-0.131597	-0.349697	Silhouette coefficient
								A549	0.535328	-0.150512	-0.0802721	Silhouette coefficient
								A549	0.571042	-0.134508	-0.0572924	Silhouette coefficient
								A549	0.611407	-0.287608	0.0174227	Silhouette coefficient
								A549	0.314306	-0.141036	-0.149181	Silhouette coefficient
								A549	0.445759	-0.136383	-0.123309	Silhouette coefficient
								A549	0.560484	-0.140248	-0.0356557	Silhouette coefficient
								A549	-0.00677858	0.0707775	0.0926475	Silhouette coefficient
								A549	0.618783	-0.106661	-0.223037	Silhouette coefficient
								A549	0.567192	-0.120131	0.0339379	Silhouette coefficient
								A549	0.622314	-0.135961	0.0847443	Silhouette coefficient
								A549	0.526455	0.0434874	0.0814457	Silhouette coefficient
								A549	0.297789	-0.100764	0.10699	Silhouette coefficient
								A549	0.404917	0.0669677	0.0837568	Silhouette coefficient
								A549	0.587832	-0.0457987	-0.110431	Silhouette coefficient
								A549	0.624912	0.0710851	0.0555908	Silhouette coefficient
								A549	0.50493	-0.140872	0.0195824	Silhouette coefficient
								A549	0.545339	-0.133547	-0.151796	Silhouette coefficient
								A549	0.599853	-0.100768	0.121132	Silhouette coefficient
								A549	0.515671	-0.0252156	0.0718339	Silhouette coefficient
								A549	0.536469	0.0302211	0.0385416	Silhouette coefficient
								A549	0.454916	-0.135412	-0.0543183	Silhouette coefficient
								A549	0.314194	-0.21106	0.0865746	Silhouette coefficient
								A549	0.484384	0.0448132	-0.0256752	Silhouette coefficient
								A549	0.414504	0.0613638	0.0546732	Silhouette coefficient
								A549	0.528903	-0.130692	-0.0459401	Silhouette coefficient
								A549	0.443995	0.0408488	-0.138376	Silhouette coefficient
								A549	0.599329	-0.415104	0.09932	Silhouette coefficient
								A549	0.39641	-0.128049	-0.0367368	Silhouette coefficient
								A549	0.303635	-0.11139	-0.366596	Silhouette coefficient
								A549	0.456776	-0.136979	0.0733171	Silhouette coefficient
								A549	0.526589	0.0610892	0.078234	Silhouette coefficient
								A549	0.579009	-0.0892099	0.153622	Silhouette coefficient
								A549	0.471984	-0.184809	0.0821314	Silhouette coefficient
								A549	0.233144	-0.133844	-0.354332	Silhouette coefficient
								A549	0.526117	-0.125137	-0.136313	Silhouette coefficient
								A549	0.446456	-0.253171	0.0950492	Silhouette coefficient
								A549	0.56783	-0.126607	-0.0899767	Silhouette coefficient
								A549	0.601852	0.07441	-0.0697655	Silhouette coefficient
								A549	0.612805	0.0569764	-0.0306592	Silhouette coefficient
								A549	0.477387	0.0738061	-0.0504131	Silhouette coefficient
								A549	0.400067	-0.128867	-0.0987466	Silhouette coefficient
								A549	-0.00526581	-0.0455388	0.095273	Silhouette coefficient
								A549	0.571529	0.0690349	0.082328	Silhouette coefficient
								A549	0.37328	-0.0119205	0.0535869	Silhouette coefficient
								A549	0.508129	-0.13173	0.00287686	Silhouette coefficient
								A549	0.48914	-0.0496716	-0.0485463	Silhouette coefficient
								A549	0.0810714	0.00462726	0.0656667	Silhouette coefficient
								A549	0.538824	-0.0488746	0.0854103	Silhouette coefficient
								A549	0.59446	-0.128189	-0.0540025	Silhouette coefficient
								A549	-0.147818	0.074013	0.0182315	Silhouette coefficient
								A549	0.57963	-0.139501	0.118182	Silhouette coefficient
								A549	0.613199	-0.172602	0.146238	Silhouette coefficient
								A549	0.248517	0.0482875	0.0648882	Silhouette coefficient
								A549	0.560211	-0.0929649	-0.089329	Silhouette coefficient
								A549	0.622208	-0.239526	-0.0753522	Silhouette coefficient
								A549	0.35302	-0.130184	0.140709	Silhouette coefficient
								A549	0.568555	-0.136471	-0.0207313	Silhouette coefficient
								A549	0.0407303	-0.0766012	-0.375104	Silhouette coefficient
								A549	0.528063	-0.124259	-0.172425	Silhouette coefficient
								A549	0.58507	0.0673854	0.0183168	Silhouette coefficient
								A549	0.58994	-0.184355	0.0445229	Silhouette coefficient
								A549	0.599164	-0.144029	-0.0880208	Silhouette coefficient
								A549	0.574644	-0.133391	-0.0274875	Silhouette coefficient
								A549	0.510115	-0.141457	-0.0537889	Silhouette coefficient
								A549	0.425878	0.0743634	0.122819	Silhouette coefficient
								A549	0.614031	-0.350897	0.117474	Silhouette coefficient
								A549	0.586527	0.0743961	-0.0255369	Silhouette coefficient
								A549	0.488393	0.0732502	0.0165737	Silhouette coefficient
								A549	0.325935	0.0743826	0.0523673	Silhouette coefficient
								A549	0.372412	-0.151314	-0.0504094	Silhouette coefficient
								A549	0.605505	0.0351921	0.0929276	Silhouette coefficient
								A549	0.623474	-0.221121	-0.0507563	Silhouette coefficient
								A549	-0.263626	-0.167094	0.0134137	Silhouette coefficient
								A549	0.511511	-0.1393	-0.353834	Silhouette coefficient
								A549	0.557065	0.0489054	0.0569332	Silhouette coefficient
								A549	0.534739	0.0629231	0.00381484	Silhouette coefficient
								A549	0.568271	0.0269005	-0.0294099	Silhouette coefficient
								A549	0.429597	0.0609704	0.109776	Silhouette coefficient
								A549	0.551922	-0.160887	-0.013459	Silhouette coefficient
								A549	0.544767	-0.130186	-0.0227744	Silhouette coefficient
								A549	0.557289	-0.316003	0.0785441	Silhouette coefficient
								A549	0.395669	0.0724622	0.0991309	Silhouette coefficient
								A549	0.386425	-0.0567292	0.109835	Silhouette coefficient
								A549	0.585689	-0.0817367	0.102098	Silhouette coefficient
								A549	0.333223	-0.313644	0.0902117	Silhouette coefficient
								A549	0.621025	-0.126207	-0.165477	Silhouette coefficient
								A549	0.538331	-0.103675	0.0970593	Silhouette coefficient
								A549	0.110883	0.0199368	0.0273641	Silhouette coefficient
								A549	0.266732	-0.0917138	-0.197056	Silhouette coefficient
								A549	0.37265	0.001564	-0.103286	Silhouette coefficient
								A549	0.55736	-0.0845987	0.143587	Silhouette coefficient
								A549	0.566538	-0.166401	0.0369113	Silhouette coefficient
								A549	0.365956	-0.0935877	-0.192805	Silhouette coefficient
								A549	0.335108	-0.133308	-0.0634687	Silhouette coefficient
								A549	0.371108	-0.24508	0.0977064	Silhouette coefficient
								A549	0.428544	-0.0113076	-0.0139305	Silhouette coefficient
								A549	0.296888	-0.100382	-0.127599	Silhouette coefficient
								A549	0.496695	-0.312591	0.043065	Silhouette coefficient
								A549	0.494257	0.0744996	0.0311568	Silhouette coefficient
								A549	0.510083	-0.16944	-0.00794651	Silhouette coefficient
								A549	0.545709	0.0433995	0.00713732	Silhouette coefficient
								A549	0.357764	-0.196353	0.0875133	Silhouette coefficient
								A549	0.276684	-0.109806	-0.103943	Silhouette coefficient
								A549	0.484332	-0.0719826	-0.0676459	Silhouette coefficient
								A549	0.527507	0.0723561	0.070393	Silhouette coefficient
								A549	0.563801	0.0580858	0.105618	Silhouette coefficient
								A549	0.365418	-0.134385	0.0675284	Silhouette coefficient
								A549	0.539486	-0.0430832	0.0780149	Silhouette coefficient
								A549	0.565695	-0.0967397	-0.11393	Silhouette coefficient
								A549	0.55035	0.0211196	0.0998093	Silhouette coefficient
								A549	0.406367	-0.147583	-0.145401	Silhouette coefficient
								A549	0.201705	-0.442595	-0.376885	Silhouette coefficient
								A549	0.584727	-0.127873	-0.00331485	Silhouette coefficient
								A549	0.280441	-0.140263	-0.0449103	Silhouette coefficient
								A549	0.596377	-0.018728	-0.0282696	Silhouette coefficient
								A549	0.526564	-0.0791359	-0.360556	Silhouette coefficient
								A549	0.557935	-0.0806116	-0.0439774	Silhouette coefficient
								A549	0.397091	-0.205968	0.0792019	Silhouette coefficient
								A549	0.560695	-0.00670327	0.0861749	Silhouette coefficient
								A549	0.270238	-0.0587934	-0.252067	Silhouette coefficient
								A549	0.360405	0.0551751	0.00866079	Silhouette coefficient
								A549	0.588174	0.0279836	-0.00886658	Silhouette coefficient
								A549	0.449954	0.0575033	0.0247835	Silhouette coefficient
								A549	0.515434	0.0709152	0.044307	Silhouette coefficient
								A549	0.54532	-0.116642	-0.0312039	Silhouette coefficient
								A549	0.492885	-0.292456	-0.32806	Silhouette coefficient
								A549	0.516993	-0.139875	-0.147382	Silhouette coefficient
								A549	0.193845	0.0734293	-0.0525525	Silhouette coefficient
								A549	0.342753	0.0408407	0.091498	Silhouette coefficient
								A549	0.317944	-0.138265	-0.100129	Silhouette coefficient
								A549	0.454353	-0.0916418	-0.125922	Silhouette coefficient
								A549	0.595121	-0.253996	-0.370265	Silhouette coefficient
								A549	0.580319	-0.134846	-0.00214711	Silhouette coefficient
								A549	0.512121	0.0310979	-0.000290623	Silhouette coefficient
								A549	0.577409	0.0459992	0.035759	Silhouette coefficient
								A549	0.591863	-0.140787	-0.077986	Silhouette coefficient
								A549	0.368843	-0.303902	0.0965329	Silhouette coefficient
								A549	0.399349	0.0739527	-0.0355095	Silhouette coefficient
								A549	0.282783	0.0106348	0.00156721	Silhouette coefficient
								A549	0.518577	-0.0807426	-0.273076	Silhouette coefficient
								A549	0.271071	-0.0948966	-0.18615	Silhouette coefficient
								A549	0.566828	-0.241989	-0.00152946	Silhouette coefficient
								A549	0.207224	0.0567669	-0.022232	Silhouette coefficient
								A549	0.595912	-0.0378035	-0.167884	Silhouette coefficient
								A549	0.607756	-0.33257	0.0748634	Silhouette coefficient
								A549	0.624606	-0.376782	0.115853	Silhouette coefficient
								A549	0.604007	0.0748098	0.079464	Silhouette coefficient
								A549	0.44423	0.00228191	0.0530434	Silhouette coefficient
								A549	0.603047	-0.367109	0.0259057	Silhouette coefficient
								A549	0.575895	-0.0948854	-0.0810725	Silhouette coefficient
								A549	0.575381	-0.144582	0.147225	Silhouette coefficient
								A549	0.603215	-0.102569	0.0196474	Silhouette coefficient
								A549	0.268336	0.0698638	0.0352436	Silhouette coefficient
								A549	0.572745	-0.131522	-0.0224199	Silhouette coefficient
								A549	0.512894	0.070179	-0.0422562	Silhouette coefficient
								A549	0.439572	-0.130035	-0.0288828	Silhouette coefficient
								A549	0.57612	-0.0921919	-0.223457	Silhouette coefficient
								A549	0.617324	-0.218134	-0.0076522	Silhouette coefficient
								A549	0.51887	-0.274168	-0.0155858	Silhouette coefficient
								A549	0.600026	0.0742274	0.0776747	Silhouette coefficient
								A549	0.510488	0.0380205	-0.0164941	Silhouette coefficient
								A549	0.624257	0.0436445	-0.00608327	Silhouette coefficient
								A549	0.415252	0.0719102	0.0218917	Silhouette coefficient
								A549	0.548138	0.0746355	0.0758813	Silhouette coefficient
								A549	0.0872165	-0.0708959	0.129184	Silhouette coefficient
								A549	0.375032	-0.146107	-0.023365	Silhouette coefficient
								A549	0.560594	-0.0894482	-0.0950855	Silhouette coefficient
								A549	0.505147	-0.135899	-0.0945931	Silhouette coefficient
								A549	0.378581	-0.118684	-0.0470472	Silhouette coefficient
								A549	0.563903	-0.239242	0.0829529	Silhouette coefficient
								A549	0.265657	-0.0984093	-0.00168234	Silhouette coefficient
								A549	0.322363	-0.106373	-0.0062004	Silhouette coefficient
								A549	0.416898	-0.135876	-0.058282	Silhouette coefficient
								A549	0.401353	-0.0698043	-0.335034	Silhouette coefficient
								A549	0.420131	-0.286508	0.0788089	Silhouette coefficient
								A549	0.504476	-0.126359	-0.034035	Silhouette coefficient
								A549	0.569364	-0.138499	-0.0915527	Silhouette coefficient
								A549	0.581273	-0.0819239	-0.0503574	Silhouette coefficient
								A549	0.600477	-0.120815	-0.0568413	Silhouette coefficient
								A549	0.583805	-0.146732	-0.0112609	Silhouette coefficient
								A549	0.53325	-0.212738	-0.349703	Silhouette coefficient
								A549	0.505593	0.0698178	-0.370446	Silhouette coefficient
								A549	0.61762	-0.130266	-0.223964	Silhouette coefficient
								A549	0.24257	-0.0404902	0.121561	Silhouette coefficient
								A549	0.600233	-0.133053	-0.107006	Silhouette coefficient
								A549	0.59755	-0.342134	0.120073	Silhouette coefficient
								A549	0.446005	0.0344311	0.0558066	Silhouette coefficient
								A549	0.331122	-0.134105	-0.125619	Silhouette coefficient
								A549	0.579092	0.0634594	0.0766076	Silhouette coefficient
								A549	0.177675	-0.127441	-0.0171931	Silhouette coefficient
								A549	0.516126	-0.137005	-0.0367331	Silhouette coefficient
								A549	0.285751	0.060658	0.12275	Silhouette coefficient
								A549	0.340033	-0.127432	-0.171768	Silhouette coefficient
								A549	0.583785	-0.342097	0.0815429	Silhouette coefficient
								A549	0.0461948	-0.144932	-0.0514818	Silhouette coefficient
								A549	0.571612	0.0393038	-0.0517587	Silhouette coefficient
								A549	0.31432	-0.0463649	-0.0972701	Silhouette coefficient
								A549	0.58469	-0.01341	0.054937	Silhouette coefficient
								A549	0.59037	-0.0763245	0.135814	Silhouette coefficient
								A549	0.52031	-0.0573538	-0.323149	Silhouette coefficient
								A549	0.59635	-0.083041	-0.153594	Silhouette coefficient
								A549	0.503975	0.0725103	0.0590324	Silhouette coefficient
								A549	0.608271	0.0358375	0.0881868	Silhouette coefficient
								A549	0.489797	-0.150413	-0.065298	Silhouette coefficient
								A549	0.468566	0.0331965	-0.0349739	Silhouette coefficient
								A549	0.599896	-0.13231	-0.140188	Silhouette coefficient
								A549	-0.173665	-0.0816076	-0.0265765	Silhouette coefficient
								A549	0.612049	0.0687409	0.0347887	Silhouette coefficient
								A549	0.361957	0.0747075	0.0894271	Silhouette coefficient
								A549	0.605416	-0.137966	0.0289958	Silhouette coefficient
								A549	0.586499	0.00589628	0.0158901	Silhouette coefficient
								A549	0.343463	0.053803	0.0886792	Silhouette coefficient
								A549	0.572188	-0.136738	0.00335867	Silhouette coefficient
								A549	0.581395	0.0327152	0.0595501	Silhouette coefficient
								A549	0.529467	-0.26776	0.0648972	Silhouette coefficient
								A549	0.316705	-0.127581	0.0250632	Silhouette coefficient
								A549	0.54687	-0.150637	-0.0905861	Silhouette coefficient
								A549	0.625807	-0.0837648	0.0735022	Silhouette coefficient
								A549	0.6201	-0.410833	0.073867	Silhouette coefficient
								A549	0.607038	-0.35463	0.122586	Silhouette coefficient
								A549	0.453191	0.0170494	-0.0271792	Silhouette coefficient
								A549	0.559948	0.0745514	-0.0281406	Silhouette coefficient
								A549	0.430624	0.0708107	0.0590334	Silhouette coefficient
								A549	0.416641	-0.131043	0.0795646	Silhouette coefficient
								A549	0.345381	-0.0809555	-0.0931966	Silhouette coefficient
								A549	0.114804	-0.223953	-0.0206209	Silhouette coefficient
								A549	0.367248	-0.134302	-0.117309	Silhouette coefficient
								A549	0.0111355	-0.0994123	0.0394022	Silhouette coefficient
								A549	0.418727	0.0492103	-0.00182472	Silhouette coefficient
								A549	0.382002	-0.0531041	-0.150035	Silhouette coefficient
								A549	0.383754	-0.316916	0.0805123	Silhouette coefficient
								A549	0.36883	0.0384357	0.0377694	Silhouette coefficient
								A549	-0.136212	-0.284618	-0.355345	Silhouette coefficient
								A549	0.348763	-0.174358	0.020002	Silhouette coefficient
								A549	0.228182	-0.103848	-0.143119	Silhouette coefficient
								A549	0.619438	-0.218428	-0.0478359	Silhouette coefficient
								A549	0.600648	-0.145087	-0.145184	Silhouette coefficient
								A549	0.588947	-0.0540951	-0.150617	Silhouette coefficient
								A549	0.341296	0.0240334	0.0187445	Silhouette coefficient
								A549	0.345819	-0.0524543	-0.243618	Silhouette coefficient
								A549	0.343731	-0.00576456	0.08553	Silhouette coefficient
								A549	0.353673	0.027503	0.017608	Silhouette coefficient
								A549	0.58627	-0.0896848	-0.0515667	Silhouette coefficient
								A549	0.395121	-0.145146	0.0534495	Silhouette coefficient
								A549	0.329828	-0.0404401	-0.321071	Silhouette coefficient
								A549	0.589756	0.067619	0.0167049	Silhouette coefficient
								A549	0.535021	-0.146654	-0.328511	Silhouette coefficient
								A549	0.598576	0.0730037	0.122611	Silhouette coefficient
								A549	0.518249	0.0469163	0.0281159	Silhouette coefficient
								A549	0.604295	-0.103786	-0.257188	Silhouette coefficient
								A549	-0.00103308	-0.336968	0.0189657	Silhouette coefficient
								A549	0.57884	0.0611494	-0.0236611	Silhouette coefficient
								A549	0.366104	0.0391411	0.000310924	Silhouette coefficient
								A549	0.513838	0.0517516	-0.00482094	Silhouette coefficient
								A549	0.504917	-0.140272	-0.0805256	Silhouette coefficient
								A549	0.238912	0.0709085	-0.138726	Silhouette coefficient
								A549	0.577765	0.0145898	0.0625025	Silhouette coefficient
								A549	0.255775	-0.112601	-0.182067	Silhouette coefficient
								A549	0.605353	0.0438435	0.0909413	Silhouette coefficient
								A549	0.612781	-0.0710227	-0.153111	Silhouette coefficient
								A549	0.0593529	0.0618284	0.0622184	Silhouette coefficient
								A549	0.623989	-0.0867248	-0.0788959	Silhouette coefficient
								A549	0.457172	-0.18855	-0.0174463	Silhouette coefficient
								A549	0.566893	0.0464067	0.0693115	Silhouette coefficient
								A549	0.51769	-0.0739012	-0.0975579	Silhouette coefficient
								A549	0.52709	0.0733949	-0.0437802	Silhouette coefficient
								A549	0.466403	-0.143634	-0.176502	Silhouette coefficient
								A549	0.597683	0.0626508	0.0602825	Silhouette coefficient
								A549	0.327705	0.053071	-0.0267791	Silhouette coefficient
								A549	0.316256	0.070001	0.0919618	Silhouette coefficient
								A549	0.345437	-0.229545	0.0920305	Silhouette coefficient
								A549	0.574659	-0.145128	-0.00192444	Silhouette coefficient
								A549	0.299672	-0.0787603	-0.346537	Silhouette coefficient
								A549	0.597116	-0.129544	0.07775	Silhouette coefficient
								A549	0.498617	-0.0896466	0.0902562	Silhouette coefficient
								A549	0.561503	0.0621507	0.0100083	Silhouette coefficient
								A549	0.588217	-0.144667	0.0340055	Silhouette coefficient
								A549	0.566493	-0.116158	0.00201203	Silhouette coefficient
								A549	0.177359	-0.111584	-0.134802	Silhouette coefficient
								A549	0.471734	-0.0113219	0.122519	Silhouette coefficient
								A549	0.308069	-0.125203	-0.131372	Silhouette coefficient
								A549	0.622016	-0.135474	0.0662384	Silhouette coefficient
								A549	0.562232	-0.16942	0.0620624	Silhouette coefficient
								A549	0.310373	-0.111229	-0.148748	Silhouette coefficient
								A549	0.327776	-0.133733	-0.0857656	Silhouette coefficient
								A549	0.565304	0.0695486	0.0739973	Silhouette coefficient
								A549	0.195623	-0.134122	-0.02816	Silhouette coefficient
								A549	-0.0898029	-0.0860328	-0.0448547	Silhouette coefficient
								A549	0.588134	0.033528	0.121931	Silhouette coefficient
								A549	0.254893	0.0330603	-0.0405993	Silhouette coefficient
								A549	0.384448	-0.152269	0.00129147	Silhouette coefficient
								A549	0.541197	-0.289845	-0.0159682	Silhouette coefficient
								A549	0.519231	0.0487274	-0.0271525	Silhouette coefficient
								A549	0.506412	-0.203932	-0.0160832	Silhouette coefficient
								A549	0.367247	-0.140358	0.0424685	Silhouette coefficient
								A549	0.305439	-0.105512	-0.103348	Silhouette coefficient
								A549	0.161904	0.0734676	-0.0428419	Silhouette coefficient
								A549	0.605464	-0.021525	-0.018484	Silhouette coefficient
								A549	0.605577	-0.0659077	-0.29073	Silhouette coefficient
								A549	0.160537	0.0745346	0.0758128	Silhouette coefficient
								A549	0.497911	0.0702897	0.105716	Silhouette coefficient
								A549	0.340313	-0.27827	-0.339758	Silhouette coefficient
								A549	-0.034493	0.0616795	0.0178518	Silhouette coefficient
								A549	0.60483	-0.015334	0.00404016	Silhouette coefficient
								A549	0.163691	0.0473501	-0.0153068	Silhouette coefficient
								A549	0.337449	-0.106081	-0.068944	Silhouette coefficient
								A549	0.29298	0.0691086	0.122675	Silhouette coefficient
								A549	0.622546	-0.0844834	-0.0602686	Silhouette coefficient
								A549	0.433577	-0.144299	-0.0881666	Silhouette coefficient
								A549	0.505514	-0.152672	-0.138809	Silhouette coefficient
								A549	0.54014	-0.0141339	-0.14889	Silhouette coefficient
								A549	0.505689	-0.315439	0.0770301	Silhouette coefficient
								A549	0.55215	-0.14605	-0.178821	Silhouette coefficient
								A549	0.629948	0.0693958	-0.0757989	Silhouette coefficient
								A549	0.350717	-0.130444	-0.139994	Silhouette coefficient
								A549	0.351705	-0.138015	-0.0045413	Silhouette coefficient
								A549	0.617382	-0.144214	-0.137642	Silhouette coefficient
								A549	0.576072	-0.318519	0.0123644	Silhouette coefficient
								A549	0.368802	0.0560919	0.0519744	Silhouette coefficient
								A549	0.357975	0.0591355	0.08522	Silhouette coefficient
								A549	0.51703	-0.137956	0.0180078	Silhouette coefficient
								A549	0.356218	0.0500915	0.0892739	Silhouette coefficient
								A549	0.571154	0.0400144	-0.104514	Silhouette coefficient
								A549	0.60138	-0.301383	-0.0608327	Silhouette coefficient
								A549	0.509164	-0.115574	-0.203014	Silhouette coefficient
								A549	0.602891	-0.130174	-0.0859859	Silhouette coefficient
								A549	0.517345	-0.0531684	0.14367	Silhouette coefficient
								A549	0.569108	-0.0691646	-0.00231531	Silhouette coefficient
								A549	0.60502	-0.339724	0.0753	Silhouette coefficient
								A549	0.417288	-0.3631	-0.00900146	Silhouette coefficient
								A549	0.444331	-0.0486587	0.102064	Silhouette coefficient
								A549	0.574535	0.0331825	0.0045595	Silhouette coefficient
								A549	0.166357	-0.143556	-0.153242	Silhouette coefficient
								A549	0.326384	-0.13488	-0.189796	Silhouette coefficient
								A549	0.506002	-0.00346375	0.0297065	Silhouette coefficient
								A549	0.343875	0.00453042	0.102372	Silhouette coefficient
								A549	0.613105	-0.113174	-0.0795494	Silhouette coefficient
								A549	0.615011	-0.0955164	0.119649	Silhouette coefficient
								A549	0.582949	-0.140466	-0.123422	Silhouette coefficient
								A549	-0.0759311	-0.242731	-0.0113847	Silhouette coefficient
								A549	0.115522	0.070052	0.0539544	Silhouette coefficient
								A549	0.324449	-0.29341	0.0321206	Silhouette coefficient
								A549	0.555556	0.0641562	0.0310309	Silhouette coefficient
								A549	0.551724	0.0429221	0.069908	Silhouette coefficient
								A549	0.564562	-0.176957	-0.0210748	Silhouette coefficient
								A549	0.319377	-0.1038	0.148383	Silhouette coefficient
								A549	0.562404	-0.145841	0.0318041	Silhouette coefficient
								A549	0.145738	-0.0910258	-0.138367	Silhouette coefficient
								A549	0.587483	-0.2225	0.0530362	Silhouette coefficient
								A549	0.23804	0.0561353	0.040983	Silhouette coefficient
								A549	0.435682	-0.290536	0.0312134	Silhouette coefficient
								A549	0.613127	0.0697185	0.122569	Silhouette coefficient
								A549	0.585532	0.0505294	0.0806783	Silhouette coefficient
								A549	0.590884	0.052274	0.0100711	Silhouette coefficient
								A549	0.590499	-0.130893	-0.0234575	Silhouette coefficient
								A549	0.235106	0.0338702	-0.140552	Silhouette coefficient
								A549	0.523091	-0.137274	-0.354001	Silhouette coefficient
								A549	0.629724	0.0350225	0.0746146	Silhouette coefficient
								A549	0.350327	0.0414303	-0.0177931	Silhouette coefficient
								A549	0.373471	-0.0493925	0.111877	Silhouette coefficient
								A549	0.440134	-0.130101	-0.067384	Silhouette coefficient
								A549	0.526993	0.0608856	0.0786933	Silhouette coefficient
								A549	0.567457	0.062798	0.035623	Silhouette coefficient
								A549	0.315781	0.073755	-0.00444453	Silhouette coefficient
								A549	0.540903	-0.17438	0.0786936	Silhouette coefficient
								A549	0.275726	-0.0950912	0.15561	Silhouette coefficient
								A549	0.526669	-0.0839823	0.154036	Silhouette coefficient
								A549	0.54623	0.0508544	0.00872292	Silhouette coefficient
								A549	0.522404	0.0687686	0.0822433	Silhouette coefficient
								A549	0.497357	-0.12501	-0.0104372	Silhouette coefficient
								A549	0.58067	-0.377895	-0.0111312	Silhouette coefficient
								A549	0.534257	-0.236515	0.095969	Silhouette coefficient
								A549	0.56351	-0.122579	-0.21244	Silhouette coefficient
								A549	0.192911	-0.297664	-0.0291035	Silhouette coefficient
								A549	0.547269	0.0341295	0.00112936	Silhouette coefficient
								A549	0.488547	0.0691498	0.0159694	Silhouette coefficient
								A549	0.61986	-0.0768059	-0.0819429	Silhouette coefficient
								A549	0.619339	-0.152266	-0.0485704	Silhouette coefficient
								A549	0.556539	-0.079004	0.0873841	Silhouette coefficient
								A549	0.608575	-0.145784	-0.0482513	Silhouette coefficient
								A549	0.286708	0.0726507	0.0647594	Silhouette coefficient
								A549	0.527402	-0.142941	0.0156834	Silhouette coefficient
								A549	0.548093	-0.149696	-0.344471	Silhouette coefficient
								A549	0.6243	0.0736647	0.101296	Silhouette coefficient
								A549	0.584164	-0.130015	-0.0609386	Silhouette coefficient
								A549	0.410747	-0.183954	0.09645	Silhouette coefficient
								A549	0.571763	0.0328349	0.01098	Silhouette coefficient
								A549	0.565566	-0.271928	0.0915311	Silhouette coefficient
								A549	0.530894	0.0515734	-0.00704266	Silhouette coefficient
								A549	0.421106	0.0547592	0.0722109	Silhouette coefficient
								A549	0.369214	-0.0940743	0.0832737	Silhouette coefficient
								A549	0.614884	0.0437566	-0.000950658	Silhouette coefficient
								A549	0.307648	-0.165688	-0.0163986	Silhouette coefficient
								A549	0.417899	0.0522397	0.000712667	Silhouette coefficient
								A549	0.509276	0.0722269	0.0879373	Silhouette coefficient
								A549	0.391999	0.0745026	0.0964412	Silhouette coefficient
								A549	0.508923	-0.0991249	0.123639	Silhouette coefficient
								A549	0.609763	0.0556392	0.00706108	Silhouette coefficient
								A549	0.415498	-0.130439	-0.0242804	Silhouette coefficient
								A549	0.592926	-0.0508443	0.152381	Silhouette coefficient
								A549	0.533439	-0.0496427	0.156453	Silhouette coefficient
								A549	0.597348	-0.0989165	-0.348204	Silhouette coefficient
								A549	0.493996	-0.121335	-0.0951942	Silhouette coefficient
								A549	0.52531	-0.0151096	0.0997534	Silhouette coefficient
								A549	0.50736	-0.142882	0.0139941	Silhouette coefficient
								A549	0.117045	-0.0539367	0.122294	Silhouette coefficient
								A549	0.51303	-0.0458672	0.0384566	Silhouette coefficient
								A549	-0.092823	0.0134331	-0.143081	Silhouette coefficient
								A549	0.516863	-0.0994736	-0.0406131	Silhouette coefficient
								A549	0.535028	-0.125399	-0.0464269	Silhouette coefficient
								A549	0.504686	-0.299527	0.0649448	Silhouette coefficient
								A549	0.531032	-0.13261	-0.0847741	Silhouette coefficient
								A549	0.564369	-0.102537	-0.0366435	Silhouette coefficient
								A549	-0.0923617	-0.0408272	-0.0120153	Silhouette coefficient
								A549	0.478508	-0.0590473	0.101947	Silhouette coefficient
								A549	0.367893	-0.219831	0.0925159	Silhouette coefficient
								A549	0.574446	-0.075698	0.133584	Silhouette coefficient
								A549	0.61412	-0.241247	-0.00198253	Silhouette coefficient
								A549	0.242456	-0.289929	-0.108472	Silhouette coefficient
								A549	0.606565	-0.0904153	-0.139002	Silhouette coefficient
								A549	-0.0540763	-0.243271	-0.102659	Silhouette coefficient
								A549	0.133004	-0.134034	-0.0236954	Silhouette coefficient
								A549	0.207363	-0.349462	0.0646627	Silhouette coefficient
								A549	0.5939	-0.0756602	-0.101695	Silhouette coefficient
								A549	0.441792	-0.149025	-0.0547049	Silhouette coefficient
								A549	0.349806	-0.104857	-0.0705362	Silhouette coefficient
								A549	0.626341	0.0347764	0.101391	Silhouette coefficient
								A549	0.612542	-0.130323	-0.0328117	Silhouette coefficient
								A549	0.511597	-0.0857072	0.144359	Silhouette coefficient
								A549	0.547641	-0.0436857	0.115844	Silhouette coefficient
								A549	0.561532	0.0673569	0.0836557	Silhouette coefficient
								A549	0.260575	-0.137004	0.109546	Silhouette coefficient
								A549	0.589536	-0.00683086	0.00253145	Silhouette coefficient
								A549	0.488831	0.0582915	0.0628844	Silhouette coefficient
								A549	0.506802	0.0694954	0.0299274	Silhouette coefficient
								A549	0.326348	-0.0570737	0.14184	Silhouette coefficient
								A549	0.206314	-0.131152	-0.101222	Silhouette coefficient
								A549	0.607938	-0.0685467	-0.186116	Silhouette coefficient
								A549	0.472319	-0.0995458	0.116479	Silhouette coefficient
								A549	0.555409	0.0113741	0.0375742	Silhouette coefficient
								A549	0.487347	0.0691078	0.0561175	Silhouette coefficient
								A549	0.582248	0.0272527	-0.373436	Silhouette coefficient
								A549	0.561711	0.0721749	0.046517	Silhouette coefficient
								A549	0.570677	-0.477776	0.034781	Silhouette coefficient
								A549	0.281134	-0.133356	-0.0182082	Silhouette coefficient
								A549	0.305717	-0.332234	0.108938	Silhouette coefficient
								A549	0.599364	-0.0604771	0.0902918	Silhouette coefficient
								A549	0.403098	-0.345826	0.140642	Silhouette coefficient
								A549	0.452952	-0.138634	-0.35248	Silhouette coefficient
								A549	0.518745	-0.135195	-0.0826056	Silhouette coefficient
								A549	0.570657	-0.128984	-0.201366	Silhouette coefficient
								A549	0.531788	-0.143174	-0.0250757	Silhouette coefficient
								A549	0.239286	0.0131895	0.0986834	Silhouette coefficient
								A549	0.480953	0.00286617	-0.0976383	Silhouette coefficient
								A549	0.600666	0.0339382	0.104493	Silhouette coefficient
								A549	0.343352	-0.063027	0.115987	Silhouette coefficient
								A549	0.467012	-0.104513	-0.132023	Silhouette coefficient
								A549	0.572546	0.0642645	0.04242	Silhouette coefficient
								A549	0.272956	-0.0738091	-0.146582	Silhouette coefficient
								A549	0.307634	0.0695829	-0.324747	Silhouette coefficient
								A549	0.557555	-0.281157	0.0745182	Silhouette coefficient
								A549	0.572678	-0.0886409	0.105283	Silhouette coefficient
								A549	0.582323	-0.0716397	-0.124683	Silhouette coefficient
								A549	0.546303	0.0351491	0.0610683	Silhouette coefficient
								A549	0.458663	0.0352262	-0.000199196	Silhouette coefficient
								A549	0.518525	-0.341738	0.157244	Silhouette coefficient
								A549	0.199867	-0.134265	-0.0516981	Silhouette coefficient
								A549	0.614726	0.0729705	0.00680799	Silhouette coefficient
								A549	0.605256	0.0445571	0.0316751	Silhouette coefficient
								A549	-0.181443	0.0299223	-0.173511	Silhouette coefficient
								A549	0.379509	0.0561258	0.0419289	Silhouette coefficient
								A549	0.368677	0.0543947	-0.184444	Silhouette coefficient
								A549	0.381484	-0.0876095	-0.0526182	Silhouette coefficient
								A549	-0.0331553	0.0259433	-0.063364	Silhouette coefficient
								A549	0.245406	-0.137402	0.00728317	Silhouette coefficient
								A549	0.575242	-0.102822	-0.278002	Silhouette coefficient
								A549	0.39683	0.0744997	0.0387873	Silhouette coefficient
								A549	0.60439	-0.353706	-0.364268	Silhouette coefficient
								A549	0.570991	-0.139133	0.148257	Silhouette coefficient
								A549	0.555056	-0.109194	0.0775318	Silhouette coefficient
								A549	0.52796	-0.137324	-0.0362482	Silhouette coefficient
								A549	0.303307	0.0572391	-0.020174	Silhouette coefficient
								A549	0.58554	-0.132802	-0.148884	Silhouette coefficient
								A549	0.0100226	0.0158162	0.106513	Silhouette coefficient
								A549	0.460486	0.0722612	-0.00778637	Silhouette coefficient
								A549	0.513703	-0.0976559	0.142108	Silhouette coefficient
								A549	0.589536	0.0737064	0.0703745	Silhouette coefficient
								A549	0.437379	-0.135049	-0.0414093	Silhouette coefficient
								A549	0.550147	-0.126254	-0.0779659	Silhouette coefficient
								A549	0.550121	0.0391218	0.0193194	Silhouette coefficient
								A549	0.582282	0.0416165	0.0774133	Silhouette coefficient
								A549	0.482736	-0.154937	-0.0295218	Silhouette coefficient
								A549	0.619448	-0.040329	-0.0341541	Silhouette coefficient
								A549	-0.166861	-0.129824	0.140639	Silhouette coefficient
								A549	0.0165426	0.0735466	-0.0225848	Silhouette coefficient
								A549	0.519482	0.070317	0.0291718	Silhouette coefficient
								A549	0.490471	-0.15202	-0.0872351	Silhouette coefficient
								A549	0.520808	-0.055977	-0.255736	Silhouette coefficient
								A549	0.546981	-0.176218	0.0748427	Silhouette coefficient
								A549	-0.0742178	-0.12579	-0.00913027	Silhouette coefficient
								A549	0.589318	-0.131444	-0.0602901	Silhouette coefficient
								A549	0.42473	-0.0217097	0.0891756	Silhouette coefficient
								A549	0.351893	0.0706165	-0.0200981	Silhouette coefficient
								A549	0.575382	0.0558652	0.0576225	Silhouette coefficient
								A549	0.53392	0.0497175	0.0701938	Silhouette coefficient
								A549	0.440426	-0.0758399	-0.119742	Silhouette coefficient
								A549	0.550246	-0.100562	-0.13493	Silhouette coefficient
								A549	0.277722	0.057271	0.0905584	Silhouette coefficient
								A549	0.591218	-0.137666	-0.0684679	Silhouette coefficient
								A549	0.597612	-0.0554049	-0.0124408	Silhouette coefficient
								A549	0.568834	-0.080558	-0.0158155	Silhouette coefficient
								A549	0.315896	-0.00297877	-0.0927132	Silhouette coefficient
								A549	0.584714	-0.121065	-0.180921	Silhouette coefficient
								A549	0.253971	-0.102547	-0.0709164	Silhouette coefficient
								A549	0.557132	-0.0975159	-0.200481	Silhouette coefficient
								A549	0.404596	-0.125888	0.0745684	Silhouette coefficient
								A549	0.475344	-0.128983	-0.00389428	Silhouette coefficient
								A549	0.346521	-0.171179	0.0935494	Silhouette coefficient
								A549	0.528219	-0.139856	-0.0295631	Silhouette coefficient
								A549	0.350364	-0.16706	0.121593	Silhouette coefficient
								A549	0.558487	-0.0726493	-0.223814	Silhouette coefficient
								A549	0.614336	-0.149401	0.057449	Silhouette coefficient
								A549	0.590839	-0.0887348	-0.12412	Silhouette coefficient
								A549	0.452176	-0.177262	0.106497	Silhouette coefficient
								A549	0.443678	-0.499718	-0.0291761	Silhouette coefficient
								A549	0.371537	0.0648139	0.0376438	Silhouette coefficient
								A549	0.306222	0.0668129	0.0610327	Silhouette coefficient
								A549	0.614295	-0.143601	-0.0547521	Silhouette coefficient
								A549	0.00124274	-0.111726	0.0259111	Silhouette coefficient
								A549	0.463203	-0.0748768	-0.0395231	Silhouette coefficient
								A549	0.431753	-0.105034	-0.196074	Silhouette coefficient
								A549	0.511555	-0.0590891	-0.37021	Silhouette coefficient
								A549	0.570387	-0.151012	-0.12805	Silhouette coefficient
								A549	0.517149	-0.357498	-0.074144	Silhouette coefficient
								A549	0.479531	-0.0971268	-0.0331975	Silhouette coefficient
								A549	0.354702	-0.142556	0.0988916	Silhouette coefficient
								A549	0.533084	-0.339107	0.0993696	Silhouette coefficient
								A549	0.132887	0.0195169	-0.0157481	Silhouette coefficient
								A549	0.518297	-0.128415	2.55991e-05	Silhouette coefficient
								A549	0.541902	-0.233568	0.0189872	Silhouette coefficient
								A549	0.566364	-0.180428	0.0546582	Silhouette coefficient
								A549	0.475399	-0.239097	0.0853443	Silhouette coefficient
								A549	0.575019	0.0736661	0.099326	Silhouette coefficient
								A549	0.46829	-0.0468648	-0.129163	Silhouette coefficient
								A549	0.583214	-0.0637387	0.0909669	Silhouette coefficient
								A549	0.281926	0.0427501	-0.0340306	Silhouette coefficient
								A549	0.433064	0.0349886	0.0368305	Silhouette coefficient
								A549	0.469321	0.0349119	0.00184531	Silhouette coefficient
								A549	0.527895	-0.2783	0.0502289	Silhouette coefficient
								A549	0.368083	-0.0479034	0.0815038	Silhouette coefficient
								A549	0.514331	0.052362	0.084628	Silhouette coefficient
								A549	0.40655	0.0677861	-0.0295754	Silhouette coefficient
								A549	0.561699	-0.0813892	0.0335411	Silhouette coefficient
								A549	0.552843	-0.18389	-0.319278	Silhouette coefficient
								A549	0.571647	0.068599	0.0613902	Silhouette coefficient
								A549	0.221855	-0.301771	0.0816047	Silhouette coefficient
								A549	0.169365	-0.115275	-0.0877932	Silhouette coefficient
								A549	0.542329	-0.128887	0.0512591	Silhouette coefficient
								A549	0.318251	-0.063613	-0.322174	Silhouette coefficient
								A549	0.55744	0.0710593	0.0798611	Silhouette coefficient
								A549	0.475759	-0.138827	0.140376	Silhouette coefficient
								A549	0.355915	-0.140813	0.00506011	Silhouette coefficient
								A549	0.527968	-0.124577	0.0868312	Silhouette coefficient
								A549	0.277576	0.0530761	0.0603446	Silhouette coefficient
								A549	0.496132	0.0226216	0.0160701	Silhouette coefficient
								A549	0.334581	-0.0781762	0.108398	Silhouette coefficient
								A549	0.355373	0.0488632	0.0556045	Silhouette coefficient
								A549	0.208329	-0.234113	0.0523075	Silhouette coefficient
								A549	0.165351	-0.183939	0.0549409	Silhouette coefficient
								A549	0.572585	-0.261872	0.0710764	Silhouette coefficient
								A549	0.580687	-0.0444659	-0.324601	Silhouette coefficient
								A549	0.534026	-0.0746368	-0.00446403	Silhouette coefficient
								A549	0.566725	0.0190462	0.0297906	Silhouette coefficient
								A549	0.497623	-0.059535	-0.0897612	Silhouette coefficient
								A549	0.578726	0.0388579	-0.0447287	Silhouette coefficient
								A549	0.446956	-0.0896297	-0.137999	Silhouette coefficient
								A549	0.444487	0.0727411	-0.00847931	Silhouette coefficient
								A549	0.435366	-0.0946458	-0.0650661	Silhouette coefficient
								A549	0.501391	-0.0599158	-0.371971	Silhouette coefficient
								A549	0.460331	-0.0975195	0.131171	Silhouette coefficient
								A549	0.543455	-0.095141	-0.17518	Silhouette coefficient
								A549	0.374001	-0.330673	0.0909353	Silhouette coefficient
								A549	0.567713	-0.141373	0.0741752	Silhouette coefficient
								A549	0.4704	-0.108303	-0.222473	Silhouette coefficient
								A549	0.574683	-0.135654	0.0406494	Silhouette coefficient
								A549	0.518256	-0.186336	-0.00860834	Silhouette coefficient
								A549	0.545518	-0.127259	-0.0309731	Silhouette coefficient
								A549	0.551151	-0.0815861	-0.0770979	Silhouette coefficient
								A549	0.49955	-0.107068	-0.12001	Silhouette coefficient
								A549	0.585335	0.0746197	-0.0234351	Silhouette coefficient
								A549	0.545529	-0.0554453	-0.144146	Silhouette coefficient
								A549	0.53828	0.0556509	-0.0387259	Silhouette coefficient
								A549	0.321941	-0.290673	-0.0448048	Silhouette coefficient
								A549	0.57555	-0.271503	-0.0136512	Silhouette coefficient
								A549	0.531715	-0.104531	-0.237981	Silhouette coefficient
								A549	0.451325	-0.444766	-0.380776	Silhouette coefficient
								A549	0.45832	-0.132323	-0.0743821	Silhouette coefficient
								A549	0.573517	-0.028783	-0.145439	Silhouette coefficient
								A549	0.584348	-0.0561009	-0.094874	Silhouette coefficient
								A549	0.489757	-0.0884976	-0.127361	Silhouette coefficient
								A549	0.541654	-0.141681	-0.0660516	Silhouette coefficient
								A549	0.485171	-0.0878844	0.071877	Silhouette coefficient
								A549	0.532495	-0.13172	-0.0139351	Silhouette coefficient
								A549	0.580349	0.0745922	0.0532758	Silhouette coefficient
								A549	0.471738	0.00187258	-0.143657	Silhouette coefficient
								A549	0.0599636	-0.100044	0.155543	Silhouette coefficient
								A549	0.564375	0.0695704	0.0614705	Silhouette coefficient
								A549	0.479688	0.0206696	-0.0151566	Silhouette coefficient
								A549	0.584052	0.0706386	0.0814894	Silhouette coefficient
								A549	0.52293	-0.0161575	0.0874361	Silhouette coefficient
								A549	0.564063	-0.101507	-0.0204015	Silhouette coefficient
								A549	0.357939	0.0534787	-0.00681472	Silhouette coefficient
								A549	-0.393632	0.058698	0.00109702	Silhouette coefficient
								A549	0.304192	0.059354	0.0304009	Silhouette coefficient
								A549	0.278352	0.0275826	-0.0764888	Silhouette coefficient
								A549	0.456813	-0.0844186	0.115109	Silhouette coefficient
								A549	0.562878	0.0296103	-0.0247938	Silhouette coefficient
								A549	0.508888	-0.129721	-0.187447	Silhouette coefficient
								A549	0.566026	0.0600838	0.122366	Silhouette coefficient
								A549	0.320814	-0.105261	0.0228708	Silhouette coefficient
								A549	0.310472	-0.24017	-0.381495	Silhouette coefficient
								A549	0.464006	-0.137179	-0.0166957	Silhouette coefficient
								A549	0.517306	-0.103748	-0.212069	Silhouette coefficient
								A549	0.572594	-0.0829476	-0.29457	Silhouette coefficient
								A549	0.554594	-0.137128	-0.00614273	Silhouette coefficient
								A549	-0.0476885	-0.145334	0.0808078	Silhouette coefficient
								A549	0.214853	0.0270885	0.000374874	Silhouette coefficient
								A549	0.369436	-0.0611732	-0.147828	Silhouette coefficient
								A549	0.346905	-0.124321	-0.217751	Silhouette coefficient
								A549	0.514477	-0.0618922	0.114222	Silhouette coefficient
								A549	0.362144	-0.249743	-0.0773306	Silhouette coefficient
								A549	0.416515	-0.232743	0.104381	Silhouette coefficient
								A549	0.484332	-0.0127069	-0.0111676	Silhouette coefficient
								A549	0.467498	-0.138431	-0.0173953	Silhouette coefficient
								A549	0.401851	-0.357323	0.0266327	Silhouette coefficient
								A549	0.361092	-0.143968	-0.0565849	Silhouette coefficient
								A549	0.573151	0.0639276	-0.0216365	Silhouette coefficient
								A549	0.296783	-0.128849	0.0393671	Silhouette coefficient
								A549	0.470395	-0.149582	0.0552637	Silhouette coefficient
								A549	0.521414	-0.139395	0.0155799	Silhouette coefficient
								A549	0.364503	0.0358414	-0.00962027	Silhouette coefficient
								A549	0.234902	-0.140733	-0.0639568	Silhouette coefficient
								A549	0.499849	-0.0721914	0.155499	Silhouette coefficient
								A549	0.183444	-0.0818084	0.00378177	Silhouette coefficient
								A549	0.350578	-0.235478	-0.0259961	Silhouette coefficient
								A549	0.287461	-0.075137	-0.0442226	Silhouette coefficient
								A549	0.264053	-0.00400985	0.0132109	Silhouette coefficient
								A549	0.487968	-0.0455617	-0.316907	Silhouette coefficient
								A549	-0.0156294	0.066507	-0.0340026	Silhouette coefficient
								A549	0.311619	0.045276	-0.049487	Silhouette coefficient
								A549	0.473209	0.0572162	0.0702093	Silhouette coefficient
								A549	0.569788	-0.14201	-0.305701	Silhouette coefficient
								A549	0.55861	-0.000595866	-0.100969	Silhouette coefficient
								A549	0.289057	-0.108296	-0.349179	Silhouette coefficient
								A549	0.467614	-0.0893092	-0.0525476	Silhouette coefficient
								A549	0.584187	-0.092137	0.0608645	Silhouette coefficient
								A549	0.556912	-0.137731	-0.0798991	Silhouette coefficient
								A549	0.566936	-0.151729	-0.144898	Silhouette coefficient
								A549	0.469267	0.0640732	-0.0942693	Silhouette coefficient
								A549	0.302426	-0.175585	0.0943663	Silhouette coefficient
								A549	0.535375	-0.097649	-0.0913344	Silhouette coefficient
								A549	0.488147	-0.0891136	-0.127113	Silhouette coefficient
								A549	0.510119	-0.344021	-0.350622	Silhouette coefficient
								A549	0.451076	0.0441344	-0.0113588	Silhouette coefficient
								A549	0.273009	0.0702823	0.0549995	Silhouette coefficient
								A549	0.41257	0.0241268	-0.0340477	Silhouette coefficient
								A549	0.438809	-0.136716	-0.01145	Silhouette coefficient
								A549	0.541724	-0.208717	0.0927902	Silhouette coefficient
								A549	0.537406	-0.058794	0.116787	Silhouette coefficient
								A549	0.146581	-0.06067	-0.0947769	Silhouette coefficient
								A549	0.572826	0.0524831	0.00459969	Silhouette coefficient
								A549	0.573571	-0.114144	-0.174406	Silhouette coefficient
								A549	0.324431	0.0144989	0.0707926	Silhouette coefficient
								A549	0.564397	-0.131856	0.0162134	Silhouette coefficient
								A549	0.5826	-0.253116	-0.00172383	Silhouette coefficient
								A549	0.512238	0.0353028	0.0318647	Silhouette coefficient
								A549	0.3725	-0.0539651	-0.178254	Silhouette coefficient
								A549	0.573108	0.0673833	0.0518555	Silhouette coefficient
								A549	0.555645	0.0423392	0.0102014	Silhouette coefficient
								A549	0.537081	0.0448878	0.0543528	Silhouette coefficient
								A549	0.570844	0.0590578	-0.0179055	Silhouette coefficient
								A549	0.502918	-0.136187	-0.0272076	Silhouette coefficient
								A549	0.552779	-0.0946945	-0.045537	Silhouette coefficient
								A549	0.52649	0.0120154	0.0813744	Silhouette coefficient
								A549	0.547683	-0.139533	-0.0375029	Silhouette coefficient
								A549	0.490496	-0.047784	0.129164	Silhouette coefficient
								A549	0.459927	-0.35987	0.102032	Silhouette coefficient
								A549	0.509795	-0.0783433	-0.0269219	Silhouette coefficient
								A549	0.537808	-0.0983321	-0.0103658	Silhouette coefficient
								A549	0.348844	-0.131009	-0.114914	Silhouette coefficient
								A549	0.518468	0.040886	0.0962812	Silhouette coefficient
								A549	0.335115	-0.333288	0.025048	Silhouette coefficient
								A549	0.561102	-0.239862	0.0865023	Silhouette coefficient
								A549	0.415588	-0.139887	0.149795	Silhouette coefficient
								A549	0.471142	-0.0338345	0.0939263	Silhouette coefficient
								A549	0.479543	0.0366031	0.0175234	Silhouette coefficient
								A549	0.499899	0.0494179	0.0967813	Silhouette coefficient
								A549	0.405786	0.06437	0.122464	Silhouette coefficient
								A549	0.48264	0.070285	0.0204785	Silhouette coefficient
								A549	0.521728	0.0720301	0.0290099	Silhouette coefficient
								A549	0.353396	-0.32043	-0.367125	Silhouette coefficient
								A549	0.139455	0.0530523	0.0782156	Silhouette coefficient
								A549	0.189212	0.0703781	0.0396988	Silhouette coefficient
								A549	0.580863	-0.197253	0.0845844	Silhouette coefficient
								A549	0.577561	-0.325687	-0.0275429	Silhouette coefficient
								A549	0.543741	-0.0754416	0.130268	Silhouette coefficient
								A549	0.522089	-0.135719	0.0189764	Silhouette coefficient
								A549	0.569736	0.0699948	0.0508622	Silhouette coefficient
								A549	0.565108	-0.170853	0.0829893	Silhouette coefficient
								A549	0.12787	0.0734539	0.0887883	Silhouette coefficient
								A549	0.407627	-0.149707	-0.101246	Silhouette coefficient
								A549	0.571788	-0.354823	-0.349542	Silhouette coefficient
								A549	0.556953	0.0725485	0.0623559	Silhouette coefficient
								A549	0.440163	-0.0870964	0.146117	Silhouette coefficient
								A549	0.568271	-0.0725164	-0.108915	Silhouette coefficient
								A549	0.506379	0.0300828	0.0491806	Silhouette coefficient
								A549	0.520703	0.00166302	0.101967	Silhouette coefficient
								A549	0.454189	0.0735744	-0.0472561	Silhouette coefficient
								A549	0.480129	-0.188061	0.0973709	Silhouette coefficient
								A549	0.400343	-0.127625	-0.217772	Silhouette coefficient
								A549	0.337188	-0.187039	0.097569	Silhouette coefficient
								A549	0.50258	0.0190994	0.0115678	Silhouette coefficient
								A549	0.533795	-0.141878	-0.029877	Silhouette coefficient
								A549	0.497569	-0.144801	-0.144573	Silhouette coefficient
								A549	0.489089	-0.134559	-0.178172	Silhouette coefficient
								A549	0.544477	0.0276417	0.0305427	Silhouette coefficient
								A549	0.48267	-0.143155	-0.044964	Silhouette coefficient
								A549	0.315401	0.0496581	0.0826428	Silhouette coefficient
								A549	0.436538	-0.112513	-0.347304	Silhouette coefficient
								A549	0.511363	-0.0780594	-0.259303	Silhouette coefficient
								A549	0.546423	0.00392887	0.00685299	Silhouette coefficient
								A549	0.543155	-0.106257	-0.101464	Silhouette coefficient
								A549	0.187631	-0.14218	-0.0430269	Silhouette coefficient
								A549	0.485724	0.0498329	-0.00666194	Silhouette coefficient
								A549	0.332519	0.0708646	0.0578533	Silhouette coefficient
								A549	0.512069	0.0733988	0.0610008	Silhouette coefficient
								A549	0.510245	-0.0800455	0.143285	Silhouette coefficient
								A549	0.143081	0.0247916	-0.0219285	Silhouette coefficient
								A549	0.580908	0.0742752	0.0602752	Silhouette coefficient
								A549	0.58229	-0.200587	0.059927	Silhouette coefficient
								A549	0.186263	0.0676233	0.0935933	Silhouette coefficient
								A549	0.563253	-0.152911	-0.0980423	Silhouette coefficient
								A549	0.542306	-0.345379	0.0970908	Silhouette coefficient
								A549	0.501706	-0.00253008	-0.00580672	Silhouette coefficient
								A549	0.311606	-0.141248	0.0139452	Silhouette coefficient
								A549	0.56998	0.0703974	0.0861941	Silhouette coefficient
								A549	-0.0206768	0.0104416	-0.00798972	Silhouette coefficient
								A549	0.582905	-0.0282115	0.0814117	Silhouette coefficient
								A549	0.183573	-0.0686715	-0.273416	Silhouette coefficient
								A549	0.565515	0.0694121	0.0421662	Silhouette coefficient
								A549	0.539153	-0.1078	-0.110679	Silhouette coefficient
								A549	0.439978	-0.105341	0.141123	Silhouette coefficient
								A549	0.517358	-0.145372	-0.0933379	Silhouette coefficient
								A549	0.217748	0.0565677	0.0133985	Silhouette coefficient
								A549	0.452723	-0.132957	-0.0411906	Silhouette coefficient
								A549	0.302811	0.0361022	0.038953	Silhouette coefficient
								A549	0.510283	0.0445683	0.0732313	Silhouette coefficient
								A549	0.531829	-0.095576	-0.0742007	Silhouette coefficient
								A549	0.455801	-0.145525	-0.00518161	Silhouette coefficient
								A549	0.449831	-0.130102	-0.0202286	Silhouette coefficient
								A549	0.570581	-0.213156	-0.364758	Silhouette coefficient
								A549	0.584973	0.0685934	0.0435799	Silhouette coefficient
								A549	0.540609	0.0719665	0.0611789	Silhouette coefficient
								A549	0.344419	-0.0153605	-0.00668254	Silhouette coefficient
								A549	0.563661	-0.143244	-0.000441074	Silhouette coefficient
								A549	0.582554	-0.0544315	-0.267473	Silhouette coefficient
								A549	0.547398	-0.0699585	-0.101611	Silhouette coefficient
								A549	0.572859	-0.183684	-0.0684634	Silhouette coefficient
								A549	0.456928	0.0224579	-0.0114507	Silhouette coefficient
								A549	0.565888	-0.175108	-1.55441e-05	Silhouette coefficient
								A549	0.405449	0.0684075	-0.139287	Silhouette coefficient
								A549	0.541516	0.0254175	0.0596834	Silhouette coefficient
								A549	0.42651	-0.0952483	0.0325024	Silhouette coefficient
								A549	0.574919	-0.003522	-0.00958977	Silhouette coefficient
								A549	0.230038	-0.0723956	0.0104826	Silhouette coefficient
								A549	0.490339	-0.129367	-0.00794814	Silhouette coefficient
								A549	0.276112	0.0459075	-0.380432	Silhouette coefficient
								A549	0.333712	-0.12896	-0.105257	Silhouette coefficient
								A549	0.409363	-0.133629	-0.0628698	Silhouette coefficient
								A549	0.460078	-0.113903	-0.0957892	Silhouette coefficient
								A549	0.409999	0.0656009	-0.0784319	Silhouette coefficient
								A549	0.31897	-0.175757	-0.0354253	Silhouette coefficient
								A549	0.537733	0.0710176	0.0848921	Silhouette coefficient
								A549	0.303155	-0.088033	-0.0608201	Silhouette coefficient
								A549	0.487923	-0.126144	-0.339191	Silhouette coefficient
								A549	0.486271	-0.287329	0.0769395	Silhouette coefficient
								A549	0.212709	-0.117796	-0.184012	Silhouette coefficient
								A549	0.476941	-0.0506019	0.00742524	Silhouette coefficient
								A549	0.575124	-0.0515653	0.00302983	Silhouette coefficient
								A549	0.560088	-0.438014	0.105691	Silhouette coefficient
								A549	0.516812	-0.121575	0.0677626	Silhouette coefficient
								A549	-0.284743	-0.132014	-0.0622003	Silhouette coefficient
								A549	0.257313	-0.14505	-0.113716	Silhouette coefficient
								A549	0.478448	0.063424	-0.0114223	Silhouette coefficient
								A549	0.559442	0.0500568	-0.00737679	Silhouette coefficient
								A549	0.173467	-0.0812283	0.129694	Silhouette coefficient
								A549	0.575087	-0.0941696	-0.175345	Silhouette coefficient
								A549	0.260197	0.0707641	-0.0482168	Silhouette coefficient
								A549	-0.114939	-0.0541185	0.147732	Silhouette coefficient
								A549	0.583075	-0.145549	0.00712086	Silhouette coefficient
								A549	0.330464	0.0261593	0.0142731	Silhouette coefficient
								A549	0.571502	0.0386778	0.0128718	Silhouette coefficient
								A549	0.285114	0.0395005	-0.10011	Silhouette coefficient
								A549	0.561641	-0.0211416	0.077186	Silhouette coefficient
								A549	0.338594	-0.299112	0.0179156	Silhouette coefficient
								A549	0.42563	-0.11672	-0.006621	Silhouette coefficient
								A549	0.48523	-0.24415	0.0353778	Silhouette coefficient
								A549	0.480342	-0.130557	-0.0637897	Silhouette coefficient
								A549	0.227855	-0.024476	-0.0458919	Silhouette coefficient
								A549	0.239305	-0.163294	0.0450415	Silhouette coefficient
								A549	0.340949	0.0214786	-0.00450328	Silhouette coefficient
								A549	0.271678	-0.0549031	0.127715	Silhouette coefficient
								A549	-0.277257	0.0596003	0.0027162	Silhouette coefficient
								A549	0.544916	-0.148073	-0.142212	Silhouette coefficient
								A549	0.57581	0.0228788	-0.111185	Silhouette coefficient
								A549	0.524971	-0.2498	0.0981384	Silhouette coefficient
								A549	0.530509	0.0102495	0.0896632	Silhouette coefficient
								A549	0.55484	-0.0908791	0.0904182	Silhouette coefficient
								A549	0.467979	-0.100338	0.0718859	Silhouette coefficient
								A549	0.559128	-0.0423805	0.0355128	Silhouette coefficient
								A549	0.516513	0.0741412	0.0791835	Silhouette coefficient
								A549	0.339264	0.00336681	0.0893882	Silhouette coefficient
								A549	0.52919	0.0716297	-0.0203405	Silhouette coefficient
								A549	0.0418433	0.0621908	0.00144291	Silhouette coefficient
								A549	-0.299525	-0.130142	-0.00472628	Silhouette coefficient
								A549	0.471153	-0.0301258	0.000524462	Silhouette coefficient
								A549	0.280934	0.0691205	-0.0268185	Silhouette coefficient
								A549	0.568117	-0.0926544	-0.162981	Silhouette coefficient
								A549	0.576159	0.151722	0.205225	Silhouette coefficient
								A549	0.169561	0.136567	0.224736	Silhouette coefficient
								A549	0.569779	0.0960698	0.14928	Silhouette coefficient
								A549	0.315941	0.134783	0.141146	Silhouette coefficient
								A549	0.568054	0.146329	0.193085	Silhouette coefficient
								A549	0.240567	0.0668383	0.148359	Silhouette coefficient
								A549	0.564516	0.127298	0.123636	Silhouette coefficient
								A549	0.179554	0.104334	0.200068	Silhouette coefficient
								A549	0.26999	0.145731	0.222738	Silhouette coefficient
								A549	0.298398	0.106983	0.185734	Silhouette coefficient
								A549	-0.00221536	0.0612442	0.185072	Silhouette coefficient
								A549	0.395781	0.119641	0.102676	Silhouette coefficient
								A549	0.463761	0.114511	0.180964	Silhouette coefficient
								A549	-0.269182	-0.0445857	-0.064021	Silhouette coefficient
								A549	0.457149	0.137331	0.0196726	Silhouette coefficient
								A549	0.235976	0.114818	0.183723	Silhouette coefficient
								A549	0.343804	0.0710766	0.20474	Silhouette coefficient
								A549	0.537825	0.139482	0.194813	Silhouette coefficient
								A549	0.50393	0.10502	0.187642	Silhouette coefficient
								A549	0.346318	0.0925497	0.203808	Silhouette coefficient
								A549	0.562125	0.0155337	0.159261	Silhouette coefficient
								A549	0.577373	0.0913982	0.193121	Silhouette coefficient
								A549	0.390144	0.0126045	0.0458006	Silhouette coefficient
								A549	0.509704	-0.1966	-0.0643899	Silhouette coefficient
								A549	0.548473	0.150232	0.137582	Silhouette coefficient
								A549	0.441542	0.114839	0.211218	Silhouette coefficient
								A549	0.572492	0.0360406	0.154118	Silhouette coefficient
								A549	0.555502	0.0364606	0.127214	Silhouette coefficient
								A549	0.440432	0.0535415	0.0562201	Silhouette coefficient
								A549	0.464013	0.143504	0.215508	Silhouette coefficient
								A549	0.5409	0.0634784	0.00622365	Silhouette coefficient
								A549	0.278775	0.12903	0.0606539	Silhouette coefficient
								A549	0.356276	0.0544292	0.0260028	Silhouette coefficient
								A549	0.441597	0.00655218	0.145879	Silhouette coefficient
								A549	0.403023	0.100746	0.0401344	Silhouette coefficient
								A549	0.5676	0.12518	0.20027	Silhouette coefficient
								A549	0.526887	0.0879562	0.150225	Silhouette coefficient
								A549	0.584386	0.0406683	0.153522	Silhouette coefficient
								A549	0.550251	0.140146	0.11336	Silhouette coefficient
								A549	0.566151	0.0589935	0.170162	Silhouette coefficient
								A549	0.121344	0.117828	0.198321	Silhouette coefficient
								A549	0.327452	0.070171	0.176652	Silhouette coefficient
								A549	0.485373	0.0193013	0.174607	Silhouette coefficient
								A549	0.509767	0.0325327	0.165921	Silhouette coefficient
								A549	0.571634	0.0416137	0.117235	Silhouette coefficient
								A549	0.423465	0.116953	0.216017	Silhouette coefficient
								A549	0.483719	0.132674	0.0874485	Silhouette coefficient
								A549	0.347711	0.0342843	0.223335	Silhouette coefficient
								A549	0.300394	0.0292127	0.120984	Silhouette coefficient
								A549	0.538509	0.0999774	0.223906	Silhouette coefficient
								A549	0.163788	-0.0149031	0.169605	Silhouette coefficient
								A549	0.563466	0.129928	0.222886	Silhouette coefficient
								A549	0.497243	0.104477	0.153699	Silhouette coefficient
								A549	0.521632	0.0729609	0.18885	Silhouette coefficient
								A549	0.564759	0.141652	0.073725	Silhouette coefficient
								A549	0.546487	0.0650388	0.185566	Silhouette coefficient
								A549	0.419628	0.138429	0.0991925	Silhouette coefficient
								A549	0.344557	0.129672	0.216775	Silhouette coefficient
								A549	0.535905	0.129968	0.177954	Silhouette coefficient
								A549	0.228852	0.0999024	0.19605	Silhouette coefficient
								A549	0.505174	0.119327	0.220416	Silhouette coefficient
								A549	-0.0806803	0.108999	0.222185	Silhouette coefficient
								A549	0.558917	0.100355	-0.136706	Silhouette coefficient
								A549	0.454682	-0.118	0.188113	Silhouette coefficient
								A549	0.154217	0.0595366	0.126165	Silhouette coefficient
								A549	0.340604	-0.00314024	0.197413	Silhouette coefficient
								A549	0.346453	0.0316676	0.16442	Silhouette coefficient
								A549	0.32438	0.0335794	0.0355696	Silhouette coefficient
								A549	0.571863	0.133525	0.183626	Silhouette coefficient
								A549	0.323364	0.0970678	0.0380083	Silhouette coefficient
								A549	0.4656	0.138246	0.111442	Silhouette coefficient
								A549	0.114142	0.0701809	0.148875	Silhouette coefficient
								A549	0.438367	0.0110324	0.0181906	Silhouette coefficient
								A549	0.509355	0.103346	0.205453	Silhouette coefficient
								A549	0.0259868	0.0534153	-0.109584	Silhouette coefficient
								A549	0.236577	0.0568512	-0.0691094	Silhouette coefficient
								A549	0.564306	0.13163	0.217496	Silhouette coefficient
								A549	0.229375	0.130457	0.140224	Silhouette coefficient
								A549	0.578711	0.139876	0.130088	Silhouette coefficient
								A549	0.559475	-0.0140631	0.127283	Silhouette coefficient
								A549	0.463875	0.133277	0.183262	Silhouette coefficient
								A549	0.450805	0.0953756	0.22352	Silhouette coefficient
								A549	0.487898	0.0980733	0.18143	Silhouette coefficient
								A549	0.568473	0.130756	0.216827	Silhouette coefficient
								A549	0.155446	0.128566	0.204043	Silhouette coefficient
								A549	0.476427	0.0865228	0.106914	Silhouette coefficient
								A549	0.525009	0.0803801	0.163981	Silhouette coefficient
								A549	0.457086	0.134383	0.0760009	Silhouette coefficient
								A549	0.462399	0.130675	0.219314	Silhouette coefficient
								A549	0.575093	0.0636021	0.16171	Silhouette coefficient
								A549	0.583936	0.0629867	0.0351682	Silhouette coefficient
								A549	0.553705	-0.0335918	0.026692	Silhouette coefficient
								A549	0.584269	0.126128	0.222937	Silhouette coefficient
								A549	0.243045	0.0280235	0.0508977	Silhouette coefficient
								A549	0.338994	-0.0631032	-0.0461744	Silhouette coefficient
								A549	0.188603	0.110555	-0.0767517	Silhouette coefficient
								A549	0.574718	0.121784	0.221352	Silhouette coefficient
								A549	0.047182	0.0317409	0.224674	Silhouette coefficient
								A549	0.575434	0.135962	0.185235	Silhouette coefficient
								A549	0.579016	0.0668247	0.179976	Silhouette coefficient
								A549	0.570581	0.0527556	0.191251	Silhouette coefficient
								A549	0.518582	0.144581	0.122713	Silhouette coefficient
								A549	0.288007	0.144402	0.224621	Silhouette coefficient
								A549	0.21915	0.0383789	0.0364045	Silhouette coefficient
								A549	0.553132	0.150567	0.156073	Silhouette coefficient
								A549	0.277982	0.106561	0.194601	Silhouette coefficient
								A549	0.535502	0.112018	0.223587	Silhouette coefficient
								A549	0.547223	0.145817	0.224501	Silhouette coefficient
								A549	0.584257	0.0689106	0.141608	Silhouette coefficient
								A549	0.453043	0.0562051	0.168296	Silhouette coefficient
								A549	0.0798825	0.113735	0.0847682	Silhouette coefficient
								A549	0.455178	0.0609462	0.132609	Silhouette coefficient
								A549	0.583133	0.132905	-0.0634375	Silhouette coefficient
								A549	0.343525	0.136026	0.179401	Silhouette coefficient
								A549	0.56652	0.152005	0.0721239	Silhouette coefficient
								A549	0.55857	0.118158	0.220826	Silhouette coefficient
								A549	0.504343	0.0203584	0.192429	Silhouette coefficient
								A549	0.463642	0.0944746	0.146491	Silhouette coefficient
								A549	0.491279	-0.29216	-0.0983761	Silhouette coefficient
								A549	0.276399	0.148304	0.152223	Silhouette coefficient
								A549	0.558111	0.146747	0.193253	Silhouette coefficient
								A549	0.540454	-0.00842064	0.158098	Silhouette coefficient
								A549	0.535785	0.0428785	0.117851	Silhouette coefficient
								A549	0.560433	0.0877257	-0.460983	Silhouette coefficient
								A549	0.499633	0.11776	0.186077	Silhouette coefficient
								A549	0.444035	0.128701	0.222655	Silhouette coefficient
								A549	-0.147479	0.0966934	0.189595	Silhouette coefficient
								A549	0.548156	0.102215	0.193714	Silhouette coefficient
								A549	0.342054	0.137542	0.217582	Silhouette coefficient
								A549	0.490396	0.129811	0.180584	Silhouette coefficient
								A549	0.560979	0.0443026	0.151764	Silhouette coefficient
								A549	0.2766	-0.0591275	0.175189	Silhouette coefficient
								A549	0.321497	0.055285	0.158614	Silhouette coefficient
								A549	0.231149	0.0647694	0.145498	Silhouette coefficient
								A549	0.359204	0.127883	0.151338	Silhouette coefficient
								A549	0.468415	-0.00218185	0.189295	Silhouette coefficient
								A549	0.57033	-0.0231215	0.0923501	Silhouette coefficient
								A549	0.318225	0.116258	0.221658	Silhouette coefficient
								A549	0.565188	0.134906	0.181055	Silhouette coefficient
								A549	0.350726	0.106796	0.182015	Silhouette coefficient
								A549	0.0543654	0.104342	0.213647	Silhouette coefficient
								A549	0.4984	-0.0014217	0.219776	Silhouette coefficient
								A549	0.558495	-0.00362975	0.222045	Silhouette coefficient
								A549	0.479014	0.117013	0.0949691	Silhouette coefficient
								A549	0.487358	0.0224917	0.022	Silhouette coefficient
								A549	0.497525	0.133838	0.214406	Silhouette coefficient
								A549	0.568165	0.130863	0.211239	Silhouette coefficient
								A549	0.572158	0.100138	0.22	Silhouette coefficient
								A549	0.460183	0.0601173	0.221414	Silhouette coefficient
								A549	0.515656	0.0935298	0.143925	Silhouette coefficient
								A549	0.543146	0.00849699	0.19521	Silhouette coefficient
								A549	0.544974	0.083644	0.145877	Silhouette coefficient
								A549	0.461797	0.0874862	0.177113	Silhouette coefficient
								A549	0.519717	0.150867	0.20671	Silhouette coefficient
								A549	0.530039	0.133136	0.222963	Silhouette coefficient
								A549	0.560931	0.107999	0.216361	Silhouette coefficient
								A549	0.57736	0.0981308	0.213431	Silhouette coefficient
								A549	0.105427	0.0617914	0.184089	Silhouette coefficient
								A549	0.443152	0.105525	0.137277	Silhouette coefficient
								A549	0.584	0.0265704	0.151668	Silhouette coefficient
								A549	0.358475	-0.15183	0.197653	Silhouette coefficient
								A549	0.290767	0.12202	0.224671	Silhouette coefficient
								A549	0.541373	0.0917458	0.0536575	Silhouette coefficient
								A549	0.511674	0.136567	0.215696	Silhouette coefficient
								A549	0.468562	0.0985611	0.0700467	Silhouette coefficient
								A549	0.288032	0.121658	0.131671	Silhouette coefficient
								A549	0.208834	0.0869263	0.201476	Silhouette coefficient
								A549	0.527234	0.0940665	0.187782	Silhouette coefficient
								A549	0.261405	0.114499	0.137353	Silhouette coefficient
								A549	0.00481144	0.0985706	0.126759	Silhouette coefficient
								A549	0.239197	0.115435	0.222865	Silhouette coefficient
								A549	0.467542	0.0582417	0.0567318	Silhouette coefficient
								A549	-0.120438	0.137045	0.00610885	Silhouette coefficient
								A549	0.524964	0.14476	0.210167	Silhouette coefficient
								A549	0.55511	0.0649454	0.167535	Silhouette coefficient
								A549	0.564178	0.0199549	0.034155	Silhouette coefficient
								A549	0.584343	0.0543575	0.210708	Silhouette coefficient
								A549	0.334739	0.0362603	0.216593	Silhouette coefficient
								A549	0.555244	0.042854	0.19379	Silhouette coefficient
								A549	0.467534	0.108901	0.105905	Silhouette coefficient
								A549	0.503886	0.0364294	0.205386	Silhouette coefficient
								A549	0.505331	0.0672297	0.212366	Silhouette coefficient
								A549	0.21339	0.14157	0.164367	Silhouette coefficient
								A549	0.529287	0.131611	0.198089	Silhouette coefficient
								A549	0.480271	-0.00483222	0.0487937	Silhouette coefficient
								A549	0.520483	0.128349	0.224192	Silhouette coefficient
								A549	0.521376	0.150373	0.0994017	Silhouette coefficient
								A549	-0.133072	-0.00643524	0.163325	Silhouette coefficient
								A549	0.333798	0.0445389	0.0953996	Silhouette coefficient
								A549	0.569482	0.131703	0.117221	Silhouette coefficient
								A549	0.44436	0.113849	0.22129	Silhouette coefficient
								A549	0.436613	0.132038	-0.410461	Silhouette coefficient
								A549	0.570802	-0.00143714	0.150553	Silhouette coefficient
								A549	0.497047	0.00534632	0.146204	Silhouette coefficient
								A549	0.343896	0.0217728	0.0470591	Silhouette coefficient
								A549	0.563425	0.0686268	0.0110444	Silhouette coefficient
								A549	0.413103	0.143296	0.116016	Silhouette coefficient
								A549	0.42758	0.0497788	-0.0107898	Silhouette coefficient
								A549	0.551867	0.139659	0.224292	Silhouette coefficient
								A549	0.449573	0.058251	0.165106	Silhouette coefficient
								A549	0.446136	0.104852	0.159371	Silhouette coefficient
								A549	0.548721	0.0138515	0.106532	Silhouette coefficient
								A549	0.518634	-0.0253415	0.147395	Silhouette coefficient
								A549	0.130069	0.0362404	0.196703	Silhouette coefficient
								A549	0.475043	0.0836357	-0.132843	Silhouette coefficient
								A549	0.451501	0.0939292	0.110682	Silhouette coefficient
								A549	0.572821	-0.017914	0.171208	Silhouette coefficient
								A549	0.383063	0.00970358	0.147323	Silhouette coefficient
								A549	0.216302	0.141915	0.212215	Silhouette coefficient
								A549	0.359578	0.0778726	-0.128547	Silhouette coefficient
								A549	0.510399	0.0729186	0.173944	Silhouette coefficient
								A549	0.562609	-0.00931649	0.0828712	Silhouette coefficient
								A549	0.484701	0.122	0.167971	Silhouette coefficient
								A549	0.577385	-0.0179228	0.138031	Silhouette coefficient
								A549	0.505709	0.066309	0.115169	Silhouette coefficient
								A549	0.568246	0.147617	0.223149	Silhouette coefficient
								A549	0.312354	0.11012	-0.136654	Silhouette coefficient
								A549	0.339583	-0.0164436	0.193037	Silhouette coefficient
								A549	0.446164	0.0445922	0.0429751	Silhouette coefficient
								A549	0.526955	0.0698678	0.223209	Silhouette coefficient
								A549	0.283395	0.109391	0.19497	Silhouette coefficient
								A549	0.28407	0.112227	0.219276	Silhouette coefficient
								A549	0.278184	0.0172454	0.224914	Silhouette coefficient
								A549	0.19398	0.104493	0.185254	Silhouette coefficient
								A549	0.240177	0.0305114	0.117135	Silhouette coefficient
								A549	0.299167	0.149279	0.0509379	Silhouette coefficient
								A549	0.565857	0.130791	-0.152746	Silhouette coefficient
								A549	0.516405	0.116793	0.100474	Silhouette coefficient
								A549	0.533719	0.123501	0.138563	Silhouette coefficient
								A549	0.3868	0.124117	0.0602776	Silhouette coefficient
								A549	0.571784	0.138006	0.192802	Silhouette coefficient
								A549	0.547081	0.15215	0.0899037	Silhouette coefficient
								A549	0.0424416	0.146745	0.00644374	Silhouette coefficient
								A549	0.449662	0.133024	0.0080309	Silhouette coefficient
								A549	0.478222	0.0197597	0.199804	Silhouette coefficient
								A549	0.324629	0.0884572	0.218269	Silhouette coefficient
								A549	0.583468	0.13464	0.082344	Silhouette coefficient
								A549	0.551047	0.0943621	0.209064	Silhouette coefficient
								A549	0.451554	0.00218892	0.222551	Silhouette coefficient
								A549	0.51223	0.125273	0.135521	Silhouette coefficient
								A549	0.554805	0.115148	0.157722	Silhouette coefficient
								A549	0.532298	0.0275794	0.168864	Silhouette coefficient
								A549	0.503266	0.0450954	0.216108	Silhouette coefficient
								A549	0.507833	0.0305363	0.153295	Silhouette coefficient
								A549	-0.201618	0.107074	-0.0735373	Silhouette coefficient
								A549	0.433328	0.0366427	0.161361	Silhouette coefficient
								A549	0.331228	0.0828513	0.0954405	Silhouette coefficient
								A549	0.56969	0.0660934	0.111382	Silhouette coefficient
								A549	0.556071	-0.12727	0.184953	Silhouette coefficient
								A549	0.340294	-0.20291	0.195871	Silhouette coefficient
								A549	0.403185	0.144674	0.178791	Silhouette coefficient
								A549	0.484293	0.115049	0.207342	Silhouette coefficient
								A549	0.460706	0.0363688	0.113196	Silhouette coefficient
								A549	0.47461	0.143096	-0.0980399	Silhouette coefficient
								A549	0.569964	-0.233997	-0.370902	Silhouette coefficient
								A549	0.327135	-0.120653	0.038559	Silhouette coefficient
								A549	0.485846	-0.300537	-0.103129	Silhouette coefficient
								A549	0.572216	-0.200594	-0.0748792	Silhouette coefficient
								A549	0.494233	0.0943979	0.217292	Silhouette coefficient
								A549	0.32107	0.104679	0.151149	Silhouette coefficient
								A549	0.556339	0.146908	0.174131	Silhouette coefficient
								A549	0.552683	0.12929	-0.0900317	Silhouette coefficient
								A549	0.469775	0.104219	0.20573	Silhouette coefficient
								A549	0.345823	0.111983	0.0233832	Silhouette coefficient
								A549	0.56752	0.0305712	0.207619	Silhouette coefficient
								A549	0.584038	0.0445083	0.0285089	Silhouette coefficient
								A549	0.46056	0.108654	-0.451167	Silhouette coefficient
								A549	0.545898	0.128356	0.20487	Silhouette coefficient
								A549	0.546216	0.135334	0.10694	Silhouette coefficient
								A549	0.48953	0.119706	0.21502	Silhouette coefficient
								A549	0.348676	0.150337	0.0528219	Silhouette coefficient
								A549	0.328009	0.101809	0.16575	Silhouette coefficient
								A549	0.467453	0.0822022	0.217098	Silhouette coefficient
								A549	0.549895	0.128538	-0.112577	Silhouette coefficient
								A549	0.464559	0.131942	0.221234	Silhouette coefficient
								A549	0.420081	0.140912	0.141177	Silhouette coefficient
								A549	0.52266	0.129347	0.200458	Silhouette coefficient
								A549	0.57699	-0.0141528	0.0987427	Silhouette coefficient
								A549	0.53219	0.108679	0.142844	Silhouette coefficient
								A549	0.535977	0.114521	0.191785	Silhouette coefficient
								A549	0.436583	0.133669	0.0980255	Silhouette coefficient
								A549	0.493342	0.140156	0.0247077	Silhouette coefficient
								A549	0.577606	0.133996	-0.147466	Silhouette coefficient
								A549	0.496197	0.14361	0.172854	Silhouette coefficient
								A549	0.392398	0.146398	0.210585	Silhouette coefficient
								A549	0.521062	0.129126	0.001391	Silhouette coefficient
								A549	0.347903	0.152051	0.141304	Silhouette coefficient
								A549	0.568721	0.151915	0.121125	Silhouette coefficient
								A549	0.367338	0.145646	0.182083	Silhouette coefficient
								A549	0.528	0.130197	0.13964	Silhouette coefficient
								A549	0.310251	0.145266	0.138779	Silhouette coefficient
								A549	0.574975	0.131871	0.158893	Silhouette coefficient
								A549	0.47122	0.143412	0.00690383	Silhouette coefficient
								A549	0.337783	0.127733	0.203748	Silhouette coefficient
								A549	0.499171	0.118554	0.0879487	Silhouette coefficient
								A549	0.374167	0.0898822	0.198745	Silhouette coefficient
								A549	0.221719	0.0898341	0.148954	Silhouette coefficient
								A549	0.186813	0.109067	0.148967	Silhouette coefficient
								A549	0.55298	0.0229347	0.136186	Silhouette coefficient
								A549	0.467354	0.140217	0.0744982	Silhouette coefficient
								A549	0.57636	-0.196205	0.144303	Silhouette coefficient
								A549	0.268213	0.0725815	0.0792654	Silhouette coefficient
								A549	0.442133	0.030557	0.181885	Silhouette coefficient
								A549	0.208379	0.146339	0.209547	Silhouette coefficient
								A549	0.521999	0.116696	0.184404	Silhouette coefficient
								A549	0.452173	0.114427	0.216227	Silhouette coefficient
								A549	0.363572	0.0806911	0.181279	Silhouette coefficient
								A549	0.328546	0.127717	0.100131	Silhouette coefficient
								A549	0.503853	0.125676	0.0833279	Silhouette coefficient
								A549	0.40086	0.066315	0.167986	Silhouette coefficient
								A549	0.429862	0.0451591	0.183852	Silhouette coefficient
								A549	0.539484	0.141993	0.133171	Silhouette coefficient
								A549	0.565094	0.059454	0.131045	Silhouette coefficient
								A549	0.485154	0.0905703	0.0901875	Silhouette coefficient
								A549	0.577241	0.0708741	0.197315	Silhouette coefficient
								A549	0.329135	0.10456	0.0952842	Silhouette coefficient
								A549	0.421815	0.116712	0.0869698	Silhouette coefficient
								A549	0.48449	0.0341835	0.177678	Silhouette coefficient
								A549	0.584998	0.133456	-0.128311	Silhouette coefficient
								A549	0.514931	0.126563	0.0588205	Silhouette coefficient
								A549	0.223291	0.144242	0.18248	Silhouette coefficient
								A549	0.520349	0.0868924	0.188062	Silhouette coefficient
								A549	0.564177	0.101448	0.182133	Silhouette coefficient
								A549	0.389514	0.0580638	-0.0683707	Silhouette coefficient
								A549	0.439057	-0.0461943	8.7323e-05	Silhouette coefficient
								A549	0.575069	0.128385	0.203365	Silhouette coefficient
								A549	0.401817	0.15211	0.141085	Silhouette coefficient
								A549	0.456497	0.0198818	0.175384	Silhouette coefficient
								A549	0.518358	0.0573225	0.168144	Silhouette coefficient
								A549	0.533497	0.126349	0.0875926	Silhouette coefficient
								A549	0.536774	0.0543103	0.223581	Silhouette coefficient
								A549	0.515104	0.130859	0.136248	Silhouette coefficient
								A549	0.2532	0.138512	0.223345	Silhouette coefficient
								A549	0.497395	-0.0151174	0.0948135	Silhouette coefficient
								A549	0.540625	0.136526	-0.0653673	Silhouette coefficient
								A549	0.0803368	0.143137	0.224298	Silhouette coefficient
								A549	0.361416	0.144603	0.0483421	Silhouette coefficient
								A549	0.457744	0.0875841	0.14375	Silhouette coefficient
								A549	0.560825	0.0888267	0.180522	Silhouette coefficient
								A549	0.319166	0.128453	0.208483	Silhouette coefficient
								A549	0.489896	0.128306	0.21605	Silhouette coefficient
								A549	0.551651	0.072451	0.207916	Silhouette coefficient
								A549	0.557757	0.140187	0.141398	Silhouette coefficient
								A549	0.461353	0.123536	0.0951649	Silhouette coefficient
								A549	0.505725	0.0332798	0.166299	Silhouette coefficient
								A549	0.566837	0.0790626	0.224825	Silhouette coefficient
								A549	0.569947	0.0289716	0.02563	Silhouette coefficient
								A549	0.540911	0.0244581	0.168766	Silhouette coefficient
								A549	0.220877	0.132833	0.215571	Silhouette coefficient
								A549	0.45392	0.151748	0.181034	Silhouette coefficient
								A549	0.546508	0.099806	0.100548	Silhouette coefficient
								A549	0.457452	0.132481	-0.477693	Silhouette coefficient
								A549	0.352749	0.134127	0.211343	Silhouette coefficient
								A549	0.31793	0.116409	0.185621	Silhouette coefficient
								A549	0.352608	0.082991	0.206335	Silhouette coefficient
								A549	0.399775	0.137744	0.145777	Silhouette coefficient
								A549	0.464004	0.0277468	0.221245	Silhouette coefficient
								A549	0.537788	0.0665597	0.164933	Silhouette coefficient
								A549	0.459723	0.0281356	0.195103	Silhouette coefficient
								A549	0.430955	0.0501479	-0.116455	Silhouette coefficient
								A549	0.33074	0.125695	0.114781	Silhouette coefficient
								A549	0.554136	0.0331337	0.198526	Silhouette coefficient
								A549	0.453959	-0.0634745	0.123042	Silhouette coefficient
								A549	0.279338	0.127313	0.13924	Silhouette coefficient
								A549	0.326345	0.135081	0.0638149	Silhouette coefficient
								A549	0.127283	-0.272442	-0.0891828	Silhouette coefficient
								A549	0.368617	-0.198616	0.0232231	Silhouette coefficient
								A549	0.30581	0.0217407	0.143455	Silhouette coefficient
								A549	0.476118	-0.0202648	0.144878	Silhouette coefficient
								A549	0.516434	0.10259	0.219379	Silhouette coefficient
								A549	0.539767	-0.0685157	0.152576	Silhouette coefficient
								A549	0.210001	0.114395	0.169557	Silhouette coefficient
								A549	0.56659	0.10609	-0.0919997	Silhouette coefficient
								A549	0.434417	0.114945	0.199014	Silhouette coefficient
								A549	0.498336	-0.0356862	-0.000248907	Silhouette coefficient
								A549	0.429653	0.132244	0.216982	Silhouette coefficient
								A549	0.0216436	0.12443	0.198508	Silhouette coefficient
								A549	0.509253	0.112131	0.016408	Silhouette coefficient
								A549	0.221898	0.149261	0.148482	Silhouette coefficient
								A549	0.477215	0.0253601	0.200929	Silhouette coefficient
								A549	0.555063	-0.111145	0.0398736	Silhouette coefficient
								A549	0.272876	0.131775	0.141228	Silhouette coefficient
								A549	0.401536	0.0878799	0.141939	Silhouette coefficient
								A549	0.542504	0.127898	0.154013	Silhouette coefficient
								A549	0.477766	0.130042	0.218854	Silhouette coefficient
								A549	0.294266	0.125116	0.198241	Silhouette coefficient
								A549	0.286982	0.0806255	0.182722	Silhouette coefficient
								A549	0.306834	-0.0231999	0.189845	Silhouette coefficient
								A549	0.478442	0.0938244	0.189333	Silhouette coefficient
								A549	0.486009	0.119315	0.0853252	Silhouette coefficient
								A549	0.572832	-0.0213488	0.182333	Silhouette coefficient
								A549	0.472553	0.102673	0.222708	Silhouette coefficient
								A549	0.494847	0.0440173	-0.0632162	Silhouette coefficient
								A549	0.544412	0.139777	-0.0544624	Silhouette coefficient
								A549	-0.12499	0.069692	0.199169	Silhouette coefficient
								A549	0.323471	0.105961	0.21592	Silhouette coefficient
								A549	0.483298	0.0179519	0.179466	Silhouette coefficient
								A549	0.544455	0.124346	0.125518	Silhouette coefficient
								A549	0.559404	0.016064	0.141321	Silhouette coefficient
								A549	0.50179	0.130924	0.0672455	Silhouette coefficient
								A549	0.54902	0.0284053	0.162723	Silhouette coefficient
								A549	0.561197	0.130205	-0.0803807	Silhouette coefficient
								A549	0.208799	0.0735303	0.148015	Silhouette coefficient
								A549	0.454525	0.11857	0.146991	Silhouette coefficient
								A549	-0.00599745	0.128671	0.0789626	Silhouette coefficient
								A549	0.298933	0.112973	0.178234	Silhouette coefficient
								A549	0.521775	0.0915053	0.153224	Silhouette coefficient
								A549	0.331237	0.10109	0.145343	Silhouette coefficient
								A549	0.540307	0.0593956	0.176167	Silhouette coefficient
								A549	0.565544	0.0931842	0.144325	Silhouette coefficient
								A549	0.525973	-0.222313	0.0990912	Silhouette coefficient
								A549	0.547855	0.141135	0.105065	Silhouette coefficient
								A549	0.567251	0.131744	0.215788	Silhouette coefficient
								A549	0.487819	0.0838239	0.148372	Silhouette coefficient
								A549	0.566194	-0.286831	-0.099827	Silhouette coefficient
								A549	0.500218	0.105792	0.213867	Silhouette coefficient
								A549	0.387914	0.100138	0.214779	Silhouette coefficient
								A549	0.501406	0.0244982	-0.0924747	Silhouette coefficient
								A549	0.327692	-0.521083	0.154987	Silhouette coefficient
								A549	0.552906	0.0456003	0.174277	Silhouette coefficient
								A549	0.579929	0.148091	-0.0975951	Silhouette coefficient
								A549	0.479637	0.127751	0.224766	Silhouette coefficient
								A549	0.309791	0.131082	0.145784	Silhouette coefficient
								A549	0.468882	0.134718	0.195155	Silhouette coefficient
								A549	0.572541	0.127402	0.219015	Silhouette coefficient
								A549	0.465662	-0.0182607	0.195724	Silhouette coefficient
								A549	0.561803	-0.00661445	0.119886	Silhouette coefficient
								A549	0.427102	0.0630352	0.177301	Silhouette coefficient
								A549	0.559018	0.141487	0.185032	Silhouette coefficient
								A549	0.414355	0.138407	0.0557633	Silhouette coefficient
								A549	0.558141	0.0885967	-0.0853793	Silhouette coefficient
								A549	0.534062	0.0507922	0.206478	Silhouette coefficient
[truncated: 32,689 more rows]

## Sheet: Supplementary Fig. 4
Supplementary Fig. 4
Datasets	CCA batch mixing entropy	scGCN batch mixing entropy	CCA cell-type mixing entropy	scGCN cell-type mixing entropy
GSE98638	-2761.89	-2769.04	-2216.85	-2752.13
GSE99254	-2760.92	-2764.53	-2244.09	-2786.84
GSE72056	-2762.96	-2773.62	-2797.44	-3071.44
GSE118389	-2763.85	-2779.42	-2751.54	-3017.03
GSE108989	-2760.2	-2775.19	-2257.78	-2813.94
SRP073767	-2760.56	-2765.99	-2662.64	-2986.06
GSM3271044	-2761.28	-2766.8	-2605.58	-3013.54
GSM3271045	-2760.16	-2763.95	-2478.84	-2929.38
phs001790	-2764.91	-2765.57	-2800.41	-2992.37
GSE115746	-2760.86	-2769.91	-2752.35	-2871.37
MCA 10x − MCA Smart-Seq2	-2861.04	-2868.95	-2514.57	-2679.94
GSE84133 − GSE85241	-2888.39	-2883.1	-2737.18	-3031.08
GSE84133 − E−MTAB−5061	-2865.65	-2873.91	-2759.78	-3040.23
GSE85241 − GSE84133	-2931.88	-2925.88	-2686.87	-3049.69
E−MTAB−5061 − GSE84133	-2949.92	-2931.29	-2772.99	-3088.23
GSE81608 − GSE84133	-2957.95	-2939.12	-2749.77	-3081.57
PBMC DropSeq − PBMC Smart-Seq2	-3010.84	-3032.59	-2710.92	-2952.37
PBMC DropSeq − PBMC10xV3	-3015.07	-3033.32	-2700.31	-2981.68
PBMC Cel−seq − PBMC 10xV3	-2980.57	-2996.61	-2731.01	-3004.45
PBMC Seq−well − PBMC Smart-Seq2	-3026.66	-3048.89	-2681.56	-2986.13
PBMC Cel−seq − PBMC InDrop	-2988.9	-2987.81	-2742.6	-2997.07
PBMC InDrop − PBMC Cel−Seq	-3029.33	-3049.25	-2717.57	-3011.53
GSE84133: human − mouse	-2986.45	-2965.99	-2668.27	-3025.63
GSE84133: mouse − human	-2960.1	-2941.81	-2664.75	-3037.72
phs001790 (human) − GSE115746 (mouse)	-3015.44	-3023.52	-2748.37	-2908.37
phs001790 (mouse) − GSE115746 (human)	-2995.42	-3010.05	-2613.82	-2950.17

## Sheet: Supplementary Fig. 5
Supplementary Fig. 5 a-c
Data ID	CCA-MNN	scGCN exceeds CCA-MNN	Scenario
GSE98638	0.722767	0.156233	Within-data
GSE99254	0.635481	0.211519	Within-data
GSE72056	0.839146	0.152854	Within-data
GSE118389	0.868941	0.102059	Within-data
GSE108989	0.668133	0.187867	Within-data
SRP073767	0.3654	0.5336	Within-data
GSM3271044	0.430408	0.449592	Within-data
GSM3271045	0.460529	0.369471	Within-data
phs001790	0.806566	0.166434	Within-data
GSE115746	0.85744	0.114911	Within-data
MCA 10x : MCA Smart-Seq2	0.616667	0.142333	Cross-platform
GSE84133 : GSE85241	0.744832	0.156168	Cross-platform
GSE84133 : E-MTAB-5061	0.741473	0.219527	Cross-platform
GSE85241 : GSE84133	0.15731	0.790603	Cross-platform
E-MTAB-5061 : GSE84133	0.194523	0.766339	Cross-platform
GSE81608 : GSE84133	0.191344	0.797617	Cross-platform
PBMC DropSeq : PBMC Smart-Seq2	0.0632214	0.702779	Cross-platform
PBMC DropSeq : PBMC10xV3	0.078517	0.735083	Cross-platform
PBMC Cel-seq : PBMC 10xV3	0.139264	0.702136	Cross-platform
PBMC Seq-well : PBMC Smart-Seq2	0.0575422	0.778458	Cross-platform
PBMC Cel-seq : PBMC InDrop	0.109872	0.712128	Cross-platform
PBMC InDrop : PBMC Cel-Seq	0.0620504	0.796498	Cross-platform
GSE84133: human ‚àí mouse	0.509973	0.42965	Cross-species
GSE84133: mouse ‚àí human	0.165336	0.804928	Cross-species
phs001790 (human) ‚àí GSE115746 (mouse)	0.103617	0.681383	Cross-species
phs001790 (mouse) ‚àí GSE115746 (human)	0.0739702	0.70403	Cross-species

## Sheet: Supplementary Fig. 6
Supplementary Fig. 6a
Original data pairs	scGCN	Seurat v3
MCA 10x − MCA Smart-Seq2	0.759	0.685
GSE85241 − GSE84133	0.947914	0.946412
E−MTAB−5061 − GSE84133	0.960863	0.959313
GSE81608 − GSE84133	0.988961	0.952339
PBMC DropSeq − PBMC Smart-Seq2	0.766	0.684
PBMC DropSeq − PBMC10xV3	0.8136	0.701524
PBMC Cel−seq − PBMC 10xV3	0.8414	0.773
PBMC Seq−well − PBMC Smart-Seq2	0.836	0.804
PBMCInDrop − PBMC Cel−Seq	0.858548	0.800042
GSE84133: mouse − human	0.970264	0.771889
phs001790 (mouse) − GSE115746 (human)	0.778	0.575588
Supplementary Fig. 6b
Reversed data pairs	scGCN	Seurat v3
MCA Smart-Seq2 − MCA 10x	0.800827	0.792173
GSE84133 − GSE85241	0.901	0.86
GSE84133 − E−MTAB−5061	0.961	0.931
GSE84133 − GSE81608	0.995859	0.996549
PBMC Smart-Seq2 − PBMC DropSeq	0.885575	0.868499
PBMC 10xV3 − PBMC DropSeq	0.782405	0.784053
PBMC 10xV3 − PBMC Cel−seq	0.821909	0.753265
PBMC Smart-Seq2 − PBMC Seq−well	0.862932	0.860734
PBMC Cel−Seq − PBMC InDrop	0.822	0.773
GSE84133: human − mouse	0.939623	0.907278
phs001790 (human) − GSE115746 (mouse)	0.785	0.509423

## Sheet: Supplementary Fig. 7
Supplementary Fig. 7
ID_Reference-Query	scGCN accuracy	Seurat v3 accuracy	Reference ID	Query ID	Platforms
id_1-10	0.684438	0.673631	1	10	C1HT-medium
id_1-11	0.794	0.569	1	11	C1HT-medium
id_1-12	0.606282	0.588751	1	12	C1HT-medium
id_1-13	0.665682	0.737631	1	13	C1HT-medium
id_1-2	0.764192	0.762944	1	2	C1HT-medium
id_1-3	0.723837	0.70155	1	3	C1HT-medium
id_1-4	0.809373	0.751742	1	4	C1HT-medium
id_1-5	0.563246	0.568019	1	5	C1HT-medium
id_1-6	0.859827	0.777938	1	6	C1HT-medium
id_1-7	0.830409	0.828655	1	7	C1HT-medium
id_1-8	0.609015	0.609539	1	8	C1HT-medium
id_1-9	0.634783	0.634783	1	9	C1HT-medium
id_10-1	0.622951	0.535363	10	1	MARS-Seq
id_10-11	0.875	0.571	10	11	MARS-Seq
id_10-12	0.663988	0.591673	10	12	MARS-Seq
id_10-13	0.840984	0.529508	10	13	MARS-Seq
id_10-2	0.587714	0.50285	10	2	MARS-Seq
id_10-3	0.763105	0.445766	10	3	MARS-Seq
id_10-4	0.846105	0.720076	10	4	MARS-Seq
id_10-5	0.513126	0.418544	10	5	MARS-Seq
id_10-6	0.861463	0.790732	10	6	MARS-Seq
id_10-7	0.804094	0.800585	10	7	MARS-Seq
id_10-8	0.546133	0.510933	10	8	MARS-Seq
id_10-9	0.919565	0.91087	10	9	MARS-Seq
id_11-1	0.616797	0.592933	11	1	Quartz-Seq2
id_11-10	0.770173	0.542507	11	10	Quartz-Seq2
id_11-12	0.644996	0.634039	11	12	Quartz-Seq2
id_11-13	0.79964	0.883058	11	13	Quartz-Seq2
id_11-2	0.652945	0.538949	11	2	Quartz-Seq2
id_11-3	0.750969	0.784884	11	3	Quartz-Seq2
id_11-4	0.847372	0.842939	11	4	Quartz-Seq2
id_11-5	0.714906	0.69754	11	5	Quartz-Seq2
id_11-6	0.877561	0.740976	11	6	Quartz-Seq2
id_11-7	0.784795	0.760234	11	7	Quartz-Seq2
id_11-8	0.643965	0.58361	11	8	Quartz-Seq2
id_11-9	0.865217	0.83913	11	9	Quartz-Seq2
id_12-1	0.639284	0.6067	12	1	SCRB-Seq
id_12-10	0.643372	0.630403	12	10	SCRB-Seq
id_12-11	0.901	0.882	12	11	SCRB-Seq
id_12-13	0.850075	0.856072	12	13	SCRB-Seq
id_12-2	0.702343	0.623217	12	2	SCRB-Seq
id_12-3	0.784884	0.513566	12	3	SCRB-Seq
id_12-4	0.865738	0.792907	12	4	SCRB-Seq
id_12-5	0.633652	0.558473	12	5	SCRB-Seq
id_12-6	0.866341	0.789268	12	6	SCRB-Seq
id_12-7	0.880117	0.87193	12	7	SCRB-Seq
id_12-8	0.568533	0.535467	12	8	SCRB-Seq
id_12-9	0.930435	0.921739	12	9	SCRB-Seq
id_13-1	0.713242	0.716164	13	1	Smart-Seq2
id_13-10	0.689481	0.666427	13	10	Smart-Seq2
id_13-11	0.914847	0.922489	13	11	Smart-Seq2
id_13-12	0.714065	0.704791	13	12	Smart-Seq2
id_13-2	0.714376	0.656745	13	2	Smart-Seq2
id_13-3	0.801357	0.551357	13	3	Smart-Seq2
id_13-4	0.86801	0.86736	13	4	Smart-Seq2
id_13-5	0.703146	0.652531	13	5	Smart-Seq2
id_13-6	0.889913	0.85151	13	6	Smart-Seq2
id_13-7	0.889474	0.88655	13	7	Smart-Seq2
id_13-8	0.541549	0.5342	13	8	Smart-Seq2
id_13-9	0.908696	0.923913	13	9	Smart-Seq2
id_2-1	0.808169	0.797155	2	1	C1HT-small
id_2-10	0.637608	0.576369	2	10	C1HT-small
id_2-11	0.815	0.598	2	11	C1HT-small
id_2-12	0.644996	0.572681	2	12	C1HT-small
id_2-13	0.814093	0.758621	2	13	C1HT-small
id_2-3	0.76938	0.591085	2	3	C1HT-small
id_2-4	0.845472	0.772641	2	4	C1HT-small
id_2-5	0.664678	0.628878	2	5	C1HT-small
id_2-6	0.876686	0.815029	2	6	C1HT-small
id_2-7	0.897661	0.829825	2	7	C1HT-small
id_2-8	0.58543	0.536688	2	8	C1HT-small
id_2-9	0.702174	0.591304	2	9	C1HT-small
id_3-1	0.730151	0.734741	3	1	CEL-Seq2
id_3-10	0.747839	0.614553	3	10	CEL-Seq2
id_3-11	0.91002	0.842536	3	11	CEL-Seq2
id_3-12	0.699781	0.672754	3	12	CEL-Seq2
id_3-13	0.86057	0.863568	3	13	CEL-Seq2
id_3-2	0.758708	0.759341	3	2	CEL-Seq2
id_3-4	0.88727	0.879671	3	4	CEL-Seq2
id_3-5	0.690931	0.591885	3	5	CEL-Seq2
id_3-6	0.898537	0.892195	3	6	CEL-Seq2
id_3-7	0.915789	0.917544	3	7	CEL-Seq2
id_3-8	0.631467	0.6144	3	8	CEL-Seq2
id_3-9	0.923913	0.926087	3	9	CEL-Seq2
id_4-1	0.629188	0.513079	4	1	Chromium
id_4-10	0.732709	0.622478	4	10	Chromium
id_4-11	0.892	0.85	4	11	Chromium
id_4-12	0.69905	0.577794	4	12	Chromium
id_4-13	0.850075	0.824588	4	13	Chromium
id_4-2	0.697277	0.523116	4	2	Chromium
id_4-3	0.789729	0.664729	4	3	Chromium
id_4-5	0.64631	0.426209	4	5	Chromium
id_4-6	0.870732	0.802927	4	6	Chromium
id_4-7	0.859064	0.874269	4	7	Chromium
id_4-8	0.560204	0.534765	4	8	Chromium
id_4-9	0.83913	0.804348	4	9	Chromium
id_5-1	0.725443	0.821937	5	1	Chromium (sn)
id_5-10	0.600144	0.536744	5	10	Chromium (sn)
id_5-11	0.709	0.593	5	11	Chromium (sn)
id_5-12	0.65084	0.522279	5	12	Chromium (sn)
id_5-13	0.865067	0.773613	5	13	Chromium (sn)
id_5-2	0.696643	0.729576	5	2	Chromium (sn)
id_5-3	0.748062	0.705426	5	3	Chromium (sn)
id_5-4	0.805573	0.744142	5	4	Chromium (sn)
id_5-6	0.84439	0.785854	5	6	Chromium (sn)
id_5-7	0.881871	0.771345	5	7	Chromium (sn)
id_5-8	0.545067	0.565867	5	8	Chromium (sn)
id_5-9	0.628261	0.602174	5	9	Chromium (sn)
id_6-1	0.794118	0.7819	6	1	ddSEQ
id_6-10	0.739193	0.721902	6	10	ddSEQ
id_6-11	0.905	0.906	6	11	ddSEQ
id_6-12	0.704894	0.686633	6	12	ddSEQ
id_6-13	0.830585	0.812594	6	13	ddSEQ
id_6-2	0.789107	0.789107	6	2	ddSEQ
id_6-3	0.821705	0.669574	6	3	ddSEQ
id_6-4	0.873971	0.871438	6	4	ddSEQ
id_6-5	0.621718	0.423628	6	5	ddSEQ
id_6-7	0.898246	0.895322	6	7	ddSEQ
id_6-8	0.6672	0.6096	6	8	ddSEQ
id_6-9	0.902174	0.867391	6	9	ddSEQ
id_7-1	0.743919	0.709959	7	1	Drop-Seq
id_7-10	0.682277	0.746398	7	10	Drop-Seq
id_7-11	0.86	0.893	7	11	Drop-Seq
id_7-12	0.647188	0.683711	7	12	Drop-Seq
id_7-13	0.881559	0.881559	7	13	Drop-Seq
id_7-2	0.740975	0.659278	7	2	Drop-Seq
id_7-3	0.81686	0.78876	7	3	Drop-Seq
id_7-4	0.846105	0.89297	7	4	Drop-Seq
id_7-5	0.71957	0.651551	7	5	Drop-Seq
id_7-6	0.800488	0.808293	7	6	Drop-Seq
id_7-8	0.5696	0.537067	7	8	Drop-Seq
id_7-9	0.9625	0.958333	7	9	Drop-Seq
id_8-1	0.781448	0.736652	8	1	ICELL8
id_8-10	0.708213	0.724784	8	10	ICELL8
id_8-11	0.906	0.91	8	11	ICELL8
id_8-12	0.696859	0.685172	8	12	ICELL8
id_8-13	0.685157	0.70015	8	13	ICELL8
id_8-2	0.700443	0.655478	8	2	ICELL8
id_8-3	0.755814	0.679264	8	3	ICELL8
id_8-4	0.842939	0.838505	8	4	ICELL8
id_8-5	0.52148	0.445107	8	5	ICELL8
id_8-6	0.881503	0.884393	8	6	ICELL8
id_8-7	0.783626	0.787135	8	7	ICELL8
id_8-9	0.865217	0.526087	8	9	ICELL8
id_9-1	0.703483	0.734328	9	1	inDrop
id_9-10	0.792166	0.759392	9	10	inDrop
id_9-11	0.91048	0.932314	9	11	inDrop
id_9-12	0.766136	0.744342	9	12	inDrop
id_9-13	0.875175	0.937743	9	13	inDrop
id_9-2	0.782769	0.743741	9	2	inDrop
id_9-3	0.828317	0.506132	9	3	inDrop
id_9-4	0.901811	0.905292	9	4	inDrop
id_9-5	0.594406	0.477855	9	5	inDrop
id_9-6	0.913793	0.885776	9	6	inDrop
id_9-7	0.886184	0.916447	9	7	inDrop
id_9-8	0.63	0.560588	9	8	inDrop

## Sheet: Supplementary Fig. 8
Supplementary Fig. 8a
Sample size	scGCN time (mins)	Seurat v3 time (mins)	scGCN time (hrs)	Seurat v3 time (hrs)
100k	52.7199	29.0686	0.878665	0.484477
200k	105.924	58.2485	1.76541	0.970808
300k	159.952	88.3938	2.66586	1.47323
400k	214.347	118.99	3.57245	1.98317
500k	269.165	149.976	4.48608	2.49959
600k	324.733	181.735	5.41221	3.02892
700k	379.712	212.916	6.32853	3.54861
800k	435.152	244.547	7.25253	4.07579
900k	490.605	275.96	8.17676	4.59933
1 millon	544.794	306.377	9.07991	5.10628
Supplementary Fig. 8b
Average Memory	scGCN batch counts	Seurat v3 batch counts
1.955	0	0
1.965	1	0
1.975	0	0
1.985	0	0
1.995	0	0
2.005	0	0
2.015	0	1
2.025	3	0
2.035	8	0
2.045	7	0
2.055	13	0
2.065	15	1
2.075	26	0
2.085	34	6
2.095	26	8
2.105	44	6
2.115	39	15
2.125	29	16
2.135	27	28
2.145	36	37
2.155	23	40
2.165	23	34
2.175	16	35
2.185	11	43
2.195	6	48
2.205	4	39
2.215	4	27
2.225	2	8
2.235	3	3
2.245	0	1
2.255	0	1
2.265	0	1
2.275	0	0
2.285	0	1
2.295	0	1

## Sheet: Supplementary Fig. 9
Supplementary Fig. 9a								Supplementary Fig. 9b
Accuracy based on batch-split or total learning								Accuracy of different query data size
	Sampling	Scale	Batches	scGCN_batch	Seurat v3_batch	scGCN_overall	Seurat v3_overall		Sampling	Data	scGCN_overall	Seurat v3_overall	scGCN_batch	Seurat v3_batch
	1	100k	20	0.8589	0.77358	0.87576	0.61608		1	0.6k	0.778333	0.763333	0.778333	0.763333
	1	200k	40	0.85814	0.770225	0.87659	0.5609		1	1.25k	0.7872	0.7672	0.7872	0.7672
	1	300k	60	0.85816	0.770717	0.878257	0.559177		1	2.5k	0.8376	0.7788	0.8376	0.7788
	1	400k	80	0.858237	0.76987	0.87727	0.569022		1	5k	0.8652	0.7772	0.8652	0.7772
	1	500k	100	0.857756	0.768466	0.875906	0.581022		1	10k	0.8679	0.7732	0.8602	0.7737
	1	600k	120	0.857657	0.768815	0.876355	0.620188		1	20k	0.87325	0.7421	0.864	0.7719
	1	700k	140	0.857687	0.768653	0.876017	0.615853		1	30k	0.875063	0.748433	0.863133	0.774433
	1	800k	160	0.857836	0.768915	0.875796	0.612533		1	40k	0.875475	0.74335	0.86175	0.77375
	1	900k	180	0.857777	0.768694	0.877772	0.619552		1	50k	0.87588	0.72826	0.86056	0.7731
	1	1000k	200	0.858015	0.76885	0.876435	0.628934		1	60k	0.87585	0.69635	0.860667	0.7728
	2	100k	20	0.861	0.76881	0.880528	0.65232		1	70k	0.875086	0.664	0.860314	0.773443
	2	200k	40	0.859085	0.767875	0.878725	0.59101		1	80k	0.873237	0.647967	0.859625	0.774138
	2	300k	60	0.859373	0.7689	0.88146	0.610253		1	90k	0.876367	0.631587	0.859356	0.772756
	2	400k	80	0.859008	0.769347	0.879705	0.614463		1	100k	0.87576	0.61608	0.8589	0.77358
	2	500k	100	0.85868	0.768754	0.882642	0.631856		1	200k	0.87659	0.5609	0.85814	0.770225
	2	600k	120	0.858892	0.769672	0.882717	0.638787		1	300k	0.878257	0.559177	0.85816	0.770717
	2	700k	140	0.858904	0.769734	0.885211	0.6448		1	400k	0.87727	0.569022	0.858237	0.76987
	2	800k	160	0.858645	0.769839	0.880136	0.632927		1	500k	0.875906	0.581022	0.857756	0.768466
	2	900k	180	0.858444	0.769243	0.880628	0.627056		1	600k	0.876355	0.620188	0.857657	0.768815
	2	1000k	200	0.858556	0.769192	0.8823	0.625207		1	700k	0.876017	0.615853	0.857687	0.768653
	3	100k	20	0.86199	0.77183	0.8812	0.66707		1	800k	0.875796	0.612533	0.857836	0.768915
	3	200k	40	0.860805	0.76764	0.87817	0.634065		1	900k	0.877772	0.619552	0.857777	0.768694
	3	300k	60	0.860137	0.767453	0.87957	0.675503		1	1000k	0.876435	0.628934	0.858015	0.76885
	3	400k	80	0.859672	0.76725	0.877117	0.587843
	3	500k	100	0.859076	0.7667	0.879726	0.62104
	3	600k	120	0.859213	0.76728	0.878977	0.649117
	3	700k	140	0.859256	0.767456	0.881287	0.64596
	3	800k	160	0.859226	0.767684	0.882293	0.663835
	3	900k	180	0.859559	0.767894	0.879327	0.668849
	3	1000k	200	0.859519	0.768085	0.87997	0.678199
	4	100k	20	0.86091	0.76594	0.87771	0.69112
	4	200k	40	0.86061	0.76801	0.877655	0.717125
	4	300k	60	0.85992	0.767103	0.878847	0.65582
	4	400k	80	0.860413	0.766912	0.876663	0.662538
	4	500k	100	0.860732	0.767018	0.87457	0.652052
	4	600k	120	0.860355	0.76702	0.878325	0.64357
	4	700k	140	0.860079	0.76741	0.878769	0.635906
	4	800k	160	0.860035	0.767215	0.878094	0.639567
	4	900k	180	0.86002	0.766826	0.880353	0.666072
	4	1000k	200	0.859891	0.767226	0.87859	0.678193

[truncated: 6 more sheets: Supplementary Fig. 10, Supplementary Fig. 11, Supplementary Fig. 12, Supplementary Fig. 13, Supplementary Fig. 14, Supplementary Fig. 15]
